# Supplementary material for: Single nucleotide polymorphisms for feed efficiency and performance in crossbred beef cattle
Source: BMC Genet. 2014 Jan 30;15:14. doi: 10.1186/1471-2156-15-14 (PMC3927660; doi:10.1186/1471-2156-15-14)
Supplement: Additional file 1 — The list of 339 genotyped single nucleotide polymorphisms (SNPs) and their related information. [file 1471-2156-15-14-S1.xlsx]

## Sheet: Additional_file_1
Ensembl_Gene_ID	Entrez_Gene_ID	Entrez_Gene_Name	Base_In_Reference	Base_In_Reads	Functional_Class	Chromosome	Chromosome_Position	Ref_SNPs	Sequence	Source_of_SNP	Amino_Acid_Position	Amino_Acid_Reference	Amino_Acid_Reads	Amino_Acids_In_Orthologues	Alignment_Score_Change	ABS_Alignment_Score_Change	Context_Conservation	Gene_Ontology
ENSBTAG00000003059	535482	C1H21ORF59	T	C/T	SPLICE_SITE	1	2022089	ss914082681	CACAGCTGTGGTGGGCAGCCAAGGAGCTGAGACGTACCAAGAAGCTTTCAGACTACGTGGGGAAGAATGAAAAAACCAAAATCATCGTCAAGATTCAGCA[C/T]GTAAGCGCTTTGACTTTAATGTGTCACGGCTGGTTTTTTTTAACTTACTTTCACACTGGTAAAAATTTACAGTAAACCTGAAAGATTTAAAACTCCCGAT	from_RNA_seq	222	.	.	.	.	No-Value	.	.
ENSBTAG00000013069	534598	IQCB1	G	R	NON_SYNONYMOUS_CODING	1	67309204	ss914082682	ACACTAAGTTCATCCTTTGGGATGTCAATATCATCTCCTGCTTCTTCCCCAAGCTTCTTCCACCAGGGTGCTTGTATATGTTTCAGGGTGGTAAGATGGG[C/T]CTGCTTGGCTTTGGCTGCCACAGGCCTGGATCTACTCAGGAAGAGTTCAGGATCTTTTCCTTCTGCCTCCTTCAGACTTGGTGCTTCTGTAGTAACAAAA	from_RNA_seq	552	A	T	AAAAASS	-2.9	2.9	81.8	[GO:0001750]:photoreceptor_outer_segment;[GO:0005516]:calmodulin_binding;[GO:0032391]:photoreceptor_connecting_cilium;[GO:0045494]:photoreceptor_cell_maintenance;[GO:0048496]:maintenance_of_organ_identity
ENSBTAG00000002640	540675	KALRN	A	R	NON_SYNONYMOUS_CODING	1	70258547	ss914082683	CCAGGTCCTCGCCGTCAACCAGCAGAACATGTGCCTGGTGTACCAGCCCGCTAGCGACCACTCCCCCGCCGCTGAGGGCTGGGTCCCTGGCAGCATCCTG[A/G]CGCCCCTCACCAAAGCCATGGCAGCCACAGAAAATAGTGACGGGAGCATCAAGTAAGTGCCTCGTTGGCGTCCCCGGGAGAGGAGTATGTGGATCTAAAA	from_RNA_seq	2356	T	A	AAAAASSG	2.8	2.8	67	[GO:0004672]:protein_kinase_activity;[GO:0004674]:protein_serine/threonine_kinase_activity;[GO:0005089]:Rho_guanyl-nucleotide_exchange_factor_activity;[GO:0005524]:ATP_binding;[GO:0005622]:intracellular;[GO:0006468]:protein_amino_acid_phosphorylation;[GO:0035023]:regulation_of_Rho_protein_signal_transduction
ENSBTAG00000001511	539020	BCL6	G	R	SYNONYMOUS_CODING	1	81372644	rs43246339	AGCTCCGGGATGCCCGGATGCCTATAGCCAACCCCTTCCCCAAGGATCGGGCCCTCCCCTGCGACAGTGCCAGGCCAGTGCCCAGTGAGTACAGTCGGCC[A/G]GCCATGGAGATCTCCCCCAGCGTGTGCCACAGCACCATCTACTCGCCCAAGGAGGCGGCTCCTGAGGAGGCGCGGAGTGACATGCACTACAGTGTGGCCG	from_RNA_seq	245	.	.	.	.	No-Value	.	[GO:0000060]:protein_import_into_nucleus,_translocation;[GO:0000122]:negative_regulation_of_transcription_from_RNA_polymerase_II_promoter;[GO:0000902]:cell_morphogenesis;[GO:0001953]:negative_regulation_of_cell-matrix_adhesion;[GO:0002467]:germinal_center_formation;[GO:0002829]:negative_regulation_of_T-helper_2_type_immune_response;[GO:0003677]:DNA_binding;[GO:0003700]:transcription_factor_activi…
ENSBTAG00000005091	518523	DGKG	C	G	SPLICE_SITE,INTRONIC	1	82931150	rs43252713	TCTAGAGCCTGCTGTAGACCCTAATATGGTTTGCTGACAGACCCACCTGAATATGGCTCCCACTGGGGCACTGACCTAGCACGATTTTTCTCATGCCTGG[C/G]TTACCTTGAACACAGAATTTCAGTTCCTTGGGGTCAGTGATGACCTTCCTGCTTTCCCGGATCACAGCCCGGTTCTTCTTGGTTTCTCCCCAGAGATTGG	from_Ensembl
ENSBTAG00000006975	504366	SI	C	S	NON_SYNONYMOUS_CODING	1	104786689	ss914082667	TTTAAAACCATGTTTTGTTTTATTGACCTGTTTCTGTCTCAGAAATCAGTGATTCAACCCGAGGCACATGCCCAAGTGTACTGAACGATCCTATCAACCA[C/G]AGAATAAACTGCATTCCAGAACGATCTCCCACACAGGTCTGCAGCCAAAGTATTTTATATATCTATGAATAGATATATAGTATGATAATTATATTAAGAC	from_RNA_seq	74	H	Q	VEEEE	1.8	1.8	81.8	[GO:0004553]:hydrolase_activity,_hydrolyzing_O-glycosyl_compounds;[GO:0005975]:carbohydrate_metabolic_process;[GO:0016020]:membrane
ENSBTAG00000006975	504366	SI	T	K	NON_SYNONYMOUS_CODING	1	104845569	ss914082668	TTTAACCTTGGAGGAAACTTTACTGTTCAATGGGATCAAACTTTCTTGGAAGTTGAAAAGTTTACTTGTTATCCAGATTCAAACACTGCAACTAAAGAAC[G/T]CTGCGAAGAACGTGGCTGCTTATGGCAAACGGTAATAAGATTTTTAATTATTCATGAATGGATTTCACATAAGCATTTCAATGTAAACTGTACATATTAC	from_RNA_seq	955	L	R	KTKKE	3	3	60	[GO:0004553]:hydrolase_activity,_hydrolyzing_O-glycosyl_compounds;[GO:0005975]:carbohydrate_metabolic_process;[GO:0016020]:membrane
ENSBTAG00000006975	504366	SI	T	A	NON_SYNONYMOUS_CODING	1	104867211	rs43257729	GAATTTCTTTTAGTTCTACAATTAATCAATATGAAACTTACATTAGCAGCTTCATCTTCAGTTAGACTTTGATCTATTGTCACATTAGGCAAATCTGGCC[T/A]AACCTACAAAAAGAGAAGAAATGAGAAACCAGTTCAAAATAAATTCAGTGTGGTATGACTTTTGTAAATAAAGTTTTATAAGCAAATAATAAAAAATAAT	from_Ensembl
ENSBTAG00000006975	504366	SI	A	G	SPLICE_SITE,INTRONIC	1	104888332	rs43257669	TTTACAGCCGACAGAATTACATGAAGCTCATTGTTGCTGCAGATGATAATCAGATGGCACAAGGATCTCTGTTTTGGGATGATGGAGAGACTATTGGTAA[A/G]TCTTCCATTTAGGAGTGTTGGGGGAGTGTGTAATTTCCTCAGTTCTGTCTCACCACAGCAAAAATTTGAAGCAATGGACAGACCAGTGTTACAGCCTGGT	from_Ensembl
ENSBTAG00000006975	504366	SI	G	R	NON_SYNONYMOUS_CODING	1	104907265	rs43257646	TGATTAAACAATTAATTACCATTTTTTTTTTTTTTTCTTTTTTAAGATATTAGACATTGATCTAACAGGGAATAATGTTACGCTAGATGAACCAATAGAA[A/G]TCAACTGGTCATGAAGATCACCATCAGTCCGAGTTGTCAAAGAGAAATTAACACCTGGATTTAAGCTTCATCACCATACTTAyAGTTTACCCTCTTCACT	from_RNA_seq	1824	V	I	IIISF	0.8	0.8	48.9	[GO:0004553]:hydrolase_activity,_hydrolyzing_O-glycosyl_compounds;[GO:0005975]:carbohydrate_metabolic_process;[GO:0016020]:membrane
ENSBTAG00000005068	511081	COMMD2	A	R	SYNONYMOUS_CODING	1	120272984	rs41990810	ACAAATAAATTTTGATAAACTTGATTCATTTTTAGATTTCTGAACTGGATTTCCAAGACTCTGTTTTTATTCTGGGATTTCCTGAAGAATTGAACAAATT[A/G]TTGCTTCAGCTTTATCTAGACAACAGAAAGGAGATCAGAACTATCCTGAGTGAATTGGCACCAGACCTTCCCAGTTACCACAGCCTTGAATGGCGACTGG	from_RNA_seq	98	.	.	.	.	No-Value	.	[GO:0005515]:protein_binding
ENSBTAG00000005068	511081	COMMD2	A	W	NON_SYNONYMOUS_CODING	1	120275842	rs41991872	ATGTTCAGCATGATTGTTAAATAGTCATTATGCTTTTATTCCATTTAAAATTAAGCTTGCAAGCAGAAGCCTCAGGCAACAGATTAAACCATCAGTGACT[A/T]TAAAGCTCCACCTTAATCAGAATGGAGATCACAACACCCAAGTTCTGCAGACAGACCCAGCCACCCTGCTGCACTTGGTTCAGCAGTTGGAACAAGCCTT	from_RNA_seq	150	I	L	IIIIIMM	-1.1	1.1	87	[GO:0005515]:protein_binding
ENSBTAG00000005068	511081	COMMD2	T	C/T	3PRIME_UTR	1	120276128	rs41991869	TGAATTGATGATAyGCAGTAGTTATTTTTCAAAACAATTTTTTAAGTTGATAGTGATAAATGCATAGAGATTTCATAAAATTTCTTTTCCTATGTCAAGA[C/T]ACTGAGGTCATGATCACAGGCTAAGTGAAGTTTCTTTCTCrGTGCTAAATATGGTCAGTTTCTTGAGTTAAGATGTAGTTTGTGTCGTAAATGTGTAAAT	from_RNA_seq	.	.	.	.	.	No-Value	.	[GO:0005515]:protein_binding
ENSBTAG00000007814	614786	WWTR1	A	M	NON_SYNONYMOUS_CODING	1	120518142	ss914082669	AGAGATAATTGTTTTCCTTCTTTTAGTCACATAGAAAAAATCACCACATGGCAAGACCCTAGGAAGGCGATGAATCAGCCCCTGAATCATATGAACCTCC[A/C]CCCAGCTGCCACTTCCACACCAGCGCCCCAGAGGTCCATGGCCGTGTCTCAGCCGAATCTTGGTAAGCTTTGACTCGGAGCTGGATAAATAGATGTTCAA	from_RNA_seq	169	H	P	HHHHHHH	-10	10	67.5	[GO:0000122]:negative_regulation_of_transcription_from_RNA_polymerase_II_promoter;[GO:0001649]:osteoblast_differentiation;[GO:0003713]:transcription_coactivator_activity;[GO:0003714]:transcription_corepressor_activity;[GO:0005515]:protein_binding;[GO:0005634]:nucleus;[GO:0005667]:transcription_factor_complex;[GO:0005737]:cytoplasm;[GO:0030528]:transcription_regulator_activity;[GO:0032835]:glomeru…
ENSBTAG00000001721	280812	GYG1	C	C/T	3PRIME_UTR	1	121099545	ss914082670	TGGCAGTAAGTGTTTATTTTTCATACAGGGTGCCATTGCAGGGAACCATCACACTGCTGTTTTCAGATATACAGAACGGAACAAAGCATTTTAGCATGCC[A/G]CCTTACTGTACACAGAAAACTGGTGAACACCTTCAGACGCTAAGACTAGGAAATGGGTTAACACCATTTGTTGATACGCTTATGAATCACTCAGCAGTGC	from_RNA_seq	.	.	.	.	.	No-Value	.	[GO:0005515]:protein_binding;[GO:0016757]:transferase_activity,_transferring_glycosyl_groups
ENSBTAG00000001721	280812	GYG1	A	R	SYNONYMOUS_CODING	1	121100246	rs41608018	GTTTCCTCTTGATGTTGTCAAAGGAATCTGCTCCCATGTAGTCAGCCTGGCCTTGTTCCCACCGCTCCTTCCGTTCTTCTGAGGATACAAAAGGCTGTGC[C/T]GGAGCTGGGATCTCCCCAAGGGACAGCTGTGATACGGCTCCTGAGACATTTTCCTAGAAAGGAGAGAATAAGTAGAGGCTCCTTTAGAGGTTAAAGTCGG	from_RNA_seq	294	.	.	.	.	No-Value	.	[GO:0005515]:protein_binding;[GO:0016757]:transferase_activity,_transferring_glycosyl_groups
ENSBTAG00000000905	526526	RAB6B	T	C	NON_SYNONYMOUS_CODING	1	137922820	rs43273370	TCCAGGAGGTGTTGCAGAGGAGGGTGGGGGGTGGCCCAGACCACCTACCTCTTGTCGGCCAGGTCCGTCTTGTTGCCCACCAGCATGATGATCACATCAC[T/C]GCCCCTCTCTGTCCTGACATCATCAATCCACTTAGAGGTCTGCTGGAAGGAGTTGAGATCTGGAGGTGGAAAGCAGGGATAAAGCTTGGCATGAGAGGTG	from_Ensembl
ENSBTAG00000000905	526526	RAB6B	A	G	SPLICE_SITE,INTRONIC	1	137926759	rs43273338	TCACTCACTTGTCAAAGGAAAAGGATACTCCCTTCTTTGCTTTTCTCCTGGACATTCTCCATTCCAGGCAGAGCCGAGGCCACACGTCGGAAGAGCTAGG[A/G]AGAGGGGAGATGCAGCGTGAGCCCCATCCTTCCTCCTCTGCTCCTGGCATGCCCACCTTCTGCCTCTTCTCACCCTGGCCTCAGGCTCTACTCCTGTCCT	from_Ensembl
ENSBTAG00000000905	526526	RAB6B	T	C/T	3PRIME_UTR	1	137929402	rs43273335	TTTGAAGCTAAGGGAAAGGCAGAAGGAACCTCAGTGTGTGCCACTGAAGCCCTCCTCCTTGGATGCCAGGGAATCTGGAGCCTGTTGCACACAGGATTGG[C/T]CTGTCTGTGGTGGGGGAAGGGAGGGTCTGCAGACCTGCCACCAGGAAGATGCTTTTGCTGATCCTTGGTTGCTACTACTGCAGAGTGCTGTTTTGGAAAA	from_RNA_seq	.	.	.	.	.	No-Value	.	[GO:0000166]:nucleotide_binding;[GO:0003924]:GTPase_activity;[GO:0005515]:protein_binding;[GO:0005525]:GTP_binding;[GO:0005622]:intracellular;[GO:0005794]:Golgi_apparatus;[GO:0006810]:transport;[GO:0006886]:intracellular_protein_transport;[GO:0006913]:nucleocytoplasmic_transport;[GO:0007165]:signal_transduction;[GO:0007264]:small_GTPase_mediated_signal_transduction;[GO:0015031]:protein_transport;…
ENSBTAG00000000905	526526	RAB6B	C	C/T	3PRIME_UTR	1	137930544	rs43273334	ATGTGTTAACTAAAGGCAAAAATAGACCCTGGGAACATGCACACTGTTTCTGTCTGTACTTATATGCACAAGTGTGCATGCCCATGTGGGCCAGTACCCC[C/T]ACCATGGCACACCCCCAAGTGGTGCTTGTTGGAAGAGTGCTTACTTACCTCGTGAGAATTCATAGGAGTCCAGGTGACAGCACCAAGCCTGGCTGGCAGT	from_RNA_seq	.	.	.	.	.	No-Value	.	[GO:0000166]:nucleotide_binding;[GO:0003924]:GTPase_activity;[GO:0005515]:protein_binding;[GO:0005525]:GTP_binding;[GO:0005622]:intracellular;[GO:0005794]:Golgi_apparatus;[GO:0006810]:transport;[GO:0006886]:intracellular_protein_transport;[GO:0006913]:nucleocytoplasmic_transport;[GO:0007165]:signal_transduction;[GO:0007264]:small_GTPase_mediated_signal_transduction;[GO:0015031]:protein_transport;…
ENSBTAG00000010448	782861	CPNE4	C	T	SYNONYMOUS_CODING	1	140547870	rs42635788	GAGCCAGTGTCCGGGAAGATTCATACATTTCTGATGAACATTTTGGCTTAATCCCTTTGCCATTGTAATAGTCCACGACTTGGTTTGGGACTTCAGCCAA[C/T]ACGCTCTTTGCCAGGGCAGCTGGAGATGCCTGCAGGGAAGAAGAAATCAGCATGACTCTGGCACCTGGTTGAACTAATCTGACCCAAATCAGCCTAAAAC	from_Ensembl
ENSBTAG00000000394	534774	BACE2	G	A	SYNONYMOUS_CODING	1	144206608	rs43277176	CCCATCATTTGATGTTCGTAGACCCACCAATCATTCTTACCTTGGCCAGGGTAGCATAAGCCAGTCCAAGTATCCCATTCCATCTAATCCCAGGCAGAAA[G/A]AAATTCTCTGACTCAAATATGGTGGCAATGTTGACAAGAAAAGAACTGTTGAAGCCTTTGGGGATGGTGACCACGTCCTCCCCAACGAAGCCTGTCCAGC	from_Ensembl
ENSBTAG00000000394	534774	BACE2	T	C/T	SYNONYMOUS_CODING	1	144225399	rs43277131	AACAGCTTTACATTCAGCCCATGATGGGGGCTGGCCTGAATTATGAATGTTACCGGTTCGGCATCTCGCCTTCCACCAACGCACTGGTGATTGGTGCTAC[C/T]GTCATGGAGGGCTTCTACGTGGTCTTTGACAGAGCTCAGAAGAGAGTGGGCTTCGCAGCCAGCCCCTGTGCAGGTAAGTGATGCTCCCGTCAGACAGGGA	from_RNA_seq	315	.	.	.	.	No-Value	.	[GO:0004190]:aspartic-type_endopeptidase_activity;[GO:0005794]:Golgi_apparatus;[GO:0006508]:proteolysis;[GO:0006509]:membrane_protein_ectodomain_proteolysis;[GO:0042985]:negative_regulation_of_amyloid_precursor_protein_biosynthetic_process
ENSBTAG00000003981	512925	RRP1	A	R	3PRIME_UTR	1	147646120	ss914082671	TGGCTGAGGTCAGCACAGCCGCAGTGTTTCTGGAACGTGGGCACCAAGTGAGGGCCTGACCCCGTGAGTCCTGGCCTCGGCTGCCTCTTGACACAGTAAG[C/T]TGGGGAGCAGTCAGTTTCTGGAGTCTCGGGGACCCGGCCCAACTGTCTTGTCCCCTCATTTTCCCAGGGGGCCTGGGAGATGTCACTTCTGGCCCTCTGG	from_RNA_seq	.	.	.	.	.	No-Value	.	[GO:0005730]:nucleolus;[GO:0006364]:rRNA_processing;[GO:0030688]:preribosome,_small_subunit_precursor
ENSBTAG00000003981	512925	RRP1	A	R	NON_SYNONYMOUS_CODING	1	147646372	ss914082672	GGCCCCCACCCGAGGCCGCCGCTGCCTCCTGGGGGCCCCTCTCCCGCCATGGCCCCCAGGCCGCTCCCGGGGCACAGGGGGGTCACCGCCTGCTCTCTGC[C/T]GCCGCCTCCTCCTCGTGGATCCTGGGCTCGAGTCTGAATGTAAGGCCTCCTTTGCATGTCTCCCTGAAACACAAGGCTGAATGAACGAAGCATCAAGAAG	from_RNA_seq	391	Q	R	RRKK	2.5	2.5	11.7	[GO:0005730]:nucleolus;[GO:0006364]:rRNA_processing;[GO:0030688]:preribosome,_small_subunit_precursor
ENSBTAG00000003981	512925	RRP1	G	R	NON_SYNONYMOUS_CODING	1	147647421	ss914082673	AGCGGGGGGGAATAGAACACGGGTAACGAAGCCAGCACCACCAGGACTACCTGTCTTGTCCTGCAGCTGGGATCCGGACAAGCGCTTCTTCATTCTCACC[C/T]GCCTCCCGCCCCGCGGATTCCGGTATGCTTCTTCTGGGATGTCAGGTTCAGGGAAGAGGCCTGCGGACCAAGGCAGGCGCTCAGGAGGCTGCAGGCCAGG	from_RNA_seq	353	R	Q	RRRRRK	-3.5	3.5	32.2	[GO:0005730]:nucleolus;[GO:0006364]:rRNA_processing;[GO:0030688]:preribosome,_small_subunit_precursor
ENSBTAG00000003981	512925	RRP1	C	C/T	SYNONYMOUS_CODING	1	147649262	ss914082674	CCAGGCGGACAGATGCTGCCCTGCCTGACGTCCAGAGCTGAGAGCTCAGCCCACAGACCCAGCCACACACCTGCAGGACAGTGCTGGTGCCGTCCTCATC[A/G]TCATCTCCTGCCTGCTGGTCCAGGGGGCGCTGAGTCCTGCAGACCGAACCTAGAACAGAAGGGCCCCACGGACTTAGACACGCCTAGTACCGCGGGAGCT	from_RNA_seq	283	.	.	.	.	No-Value	.	[GO:0005730]:nucleolus;[GO:0006364]:rRNA_processing;[GO:0030688]:preribosome,_small_subunit_precursor
ENSBTAG00000003981	512925	RRP1	G	R	NON_SYNONYMOUS_CODING	1	147652833	ss914082675	AGCTCCTCCAGGAAGATCTCGATGAAGTGGCTCTTCACCCCGTTGGGGGCTTCACTGTCCGGGTGCAGGATCTCTGTCGTTAGCAGCTCCAGCAGCCGTT[C/T]GGTTTGTCTGGGGAAGAAGCGGCAAGTCAGGCAGCAGCACCAGGGGCCGCTGACACCAGCAACACCAGGGTGCTGTCCCTGGACCAGAAGTGACCCAGGC	from_RNA_seq	144	E	K	EEEEEQ	-3.5	3.5	63.6	[GO:0005730]:nucleolus;[GO:0006364]:rRNA_processing;[GO:0030688]:preribosome,_small_subunit_precursor
ENSBTAG00000003981	512925	RRP1	G	S	5PRIME_UTR	1	147660060	ss914082676	GGTCCCGGGTCACCTGCTCGTTCCCCGCCAGCCGCTGCGCCAGCTGGATTTCGGGCGGGAGTTTTACTCGCGGACCCATGGCGACCCTGCCGAGACCCCA[C/G]GATACCAGTTACCTCGCCGCTATGCCTGGGCGCGTTGCGTGACGTCACACGCCCGCGCCAGCCTCTCCAGCACTCGGTGTGACGTCACATGTCCGCGCCA	from_RNA_seq	.	.	.	.	.	No-Value	.	[GO:0005730]:nucleolus;[GO:0006364]:rRNA_processing;[GO:0030688]:preribosome,_small_subunit_precursor
ENSBTAG00000000524	512805	CSTB	A	R	NON_SYNONYMOUS_CODING	1	147673540	ss914082677	GGTTCAAGTGGACGAGGATGACTTCGTGCACATCCGAGTGTTTGAAAGCCTCCCGCATGAGAACAAGCCCGTGGCCTTGACCAGCTACCAGACCAACAAA[A/G]GCAGGCACGACGAGCTGACCTACTTCTAGGCCCGATTTTGCAGAGTCCATTGCCCATGTGGGTCTCTCCTCTGCAGACCTGTCTGGGACCAGATGCGGTG	from_RNA_seq	97	S	G	AEAAATAAS	-1.7	1.7	69.7	[GO:0004866]:endopeptidase_inhibitor_activity;[GO:0004869]:cysteine-type_endopeptidase_inhibitor_activity;[GO:0005622]:intracellular;[GO:0005737]:cytoplasm;[GO:0030414]:peptidase_inhibitor_activity
ENSBTAG00000000524	512805	CSTB	C	S	3PRIME_UTR	1	147673761	ss914082678	TCCCTGTTCCCTGCTTTCGCTGTGTTCATTTTTTTCTCCCAATCCATGATTTTAACTAAATTTCTTTCGAGGGGGGCTTGTGTTATCTTTAAATAAACAT[C/G]TGTTTTCTGTTTTCACAAATTGTCTCTGTTGGGGTTTTTTTCTTCATCTGAAGCTATAATCACAGTAGAGAAGTGTCAGCAGGTGAGAGGTGTCCTGGGT	from_RNA_seq	.	.	.	.	.	No-Value	.	[GO:0004866]:endopeptidase_inhibitor_activity;[GO:0004869]:cysteine-type_endopeptidase_inhibitor_activity;[GO:0005622]:intracellular;[GO:0005737]:cytoplasm;[GO:0030414]:peptidase_inhibitor_activity
ENSBTAG00000017418	510240	RRP1B	G	R	3PRIME_UTR	1	147765819	rs43285550	AACTGAAGTCACACCAGCCCTGCAGCCCCAGTGGGTCCCCGTCACCCCAGGTCGCGGCTGGGACTACCGAGGTTCTCTGCTGGGGAGGGTGGAGATGCCC[C/T]GAGCTGAGACCTCAAAGTACGTCTTCCCCAGATTCTGCCCCCTCCTGAGAACTGTCAGCTCATGACGGGGCCGGGAAGGGGGTGCCCAGGGGCTTTCCAA	from_RNA_seq	.	.	.	.	.	No-Value	.	[GO:0005515]:protein_binding;[GO:0005634]:nucleus;[GO:0005829]:cytosol;[GO:0006364]:rRNA_processing;[GO:0030688]:preribosome,_small_subunit_precursor
ENSBTAG00000017418	510240	RRP1B	G	A	SYNONYMOUS_CODING	1	147770994	rs43285538	CCAGGAAGAGAAGCCCAAGGATCCAGGTGGAGGGCCTGGAGCCGACAGCGTCACCTCTGGAGGGGGTGGCCCCTCAAGCGGCCCCAGCCAGCGGTGCCCC[G/A]GTCTTGAAGAGGAGGCGGGAGCTAGGAGCTCTGCTGGTCAACGGCAGTGGCCCGCCTGTGCTGGCCTGGCCCCTGCCCCAGAGGGAAGGGCCCCCAGCCA	from_Ensembl
ENSBTAG00000017418	510240	RRP1B	C	C/T	NON_SYNONYMOUS_CODING	1	147771250	ss914082679	GCAGGGCATGGCCAAAATTCCCAGGTCAGCCCCACCCGCCTCCGGGGCTCTTTTGGGACTGGCCTCCGGCTCCTGGCTCCCATTCTGCTCTGGGCGCGTG[A/G]CTTCCCCACTGGGCCCTGTGCATTCAGCCTGGAGTTGCTTCTTCTTCTTCTTTTTCCTCTTTTTCTTTGGAATGCCACCTTTGCTCTCCTCTTCCTTGGC	from_RNA_seq	420	A	V	AAAANP	-3	3	36.4	[GO:0005515]:protein_binding;[GO:0005634]:nucleus;[GO:0005829]:cytosol;[GO:0006364]:rRNA_processing;[GO:0030688]:preribosome,_small_subunit_precursor
ENSBTAG00000017418	510240	RRP1B	A	G	SPLICE_SITE,INTRONIC	1	147780423	rs43285610	CACCCTCACCATGTGGTATTTGTCCAGACGGAGCCCTTCGATGCCCGGCCACTCGCGATTCACGGTCTGCCAGAAGGTTTGGATGAACAGGTGCTCTGCA[A/G]GGAATAAGAGGCTCTGAATGCTCCATTCGCAAGGTGCCGTGTCACCACAGAACAAGAAAGTTCACAGAGGGAGACAGACTAGGATCTCTCAAGGATTCTT	from_Ensembl
ENSBTAG00000006479	618048	CAPN7	C	M	3PRIME_UTR	1	155776408	ss914082680	AACAAGAAGGACCCTTTTTCTTGGACTTTAATAGTATTATCCCCATCAAGACAACACAACTGCAGTGACAGAAACCTCAGCGATCGCTGGATCTTACACT[A/C]ACCAACATCAGCTCTTCAACTGAGGACACGGATCTCGAGGACACTAACGCAACAGTCAGAACAGAACGGAATCTCTCCAAACGTTCCTGTGGAGTCTGGT	from_RNA_seq	.	.	.	.	.	No-Value	.	[GO:0004198]:calcium-dependent_cysteine-type_endopeptidase_activity;[GO:0005622]:intracellular;[GO:0006508]:proteolysis
ENSBTAG00000012798	618639		G	A	SYNONYMOUS_CODING	1	160271924	rs42953403	ATCCTCTGTGTCATCCTCTGGTTCAGTTGGAGCCCAAGGGAAATGGCAGCATCAAGAAGAGACTGCCGTCCATCGTGGAAGACGAGGAGGAGGAGGACGA[G/A]GGGGAGGAGACAGCCTCCCTGTCCCCCGTCTACACCAGGGGACCCGCCTCTTCTCGCAGCAAGCGGCCTGGAGGCAGTAAGAGCTACCTCGGCTTAAGCC	from_Ensembl
ENSBTAG00000012798	618639		C	T	SYNONYMOUS_CODING	1	160274439	rs41629678	TTGTTGATGGAATTGAAGATGGAAACAGCAGTGAAGAAAGCCAGACTTTTGACTTTGGCTCTGACCGAGTCAGACCGGAGCCCAGAATTTCTCCTCCTCC[C/T]GGAGGTAAGCTCTATATTTAGTCTTCTCTCAAGGAGTGACATTTCTTTGTAATTTGTAATATTTGGCTCTTCACATCAGGTGGCCAAAGTATTGAAGCTT	from_Ensembl
ENSBTAG00000015841	614882	CCDC115	T	C/T	3PRIME_UTR	2	1280728	rs43287969	TAAGCTCCTAGAAACTGCTAAAAATATCAACAAGCCCACAGAAAAATGAAGCCAGGACACAGAGTTTCTGGCCCCTCAACAAATTAAAAGACTCATTCTT[A/G]AAAGGCAGTCTTTTAAAAACCTGAATGGTCTTTTGAAAGAGTTCCCTTGAAAATTTAGGTCAGATCCTTTTTACTTTCTGGCTTAAAACCTACTAAGCAT	from_RNA_seq	.	.	.	.	.	No-Value	.	.
ENSBTAG00000015841	614882	CCDC115	T	C/T	SYNONYMOUS_CODING	2	1284105	rs43287964	TTTCGTGCGCCGCCCAGCCCGCCCTCCCGCCCGAAGCTCCCACCTCCTCCACCCGGGCGTTTAGCGCCTGCCGCTTCGCCTCCAGTTGCTCCAGGTCTCC[A/G]AGGAGCTGCAGGAGAACAAAGTCCACCTCGGCCCGCAGATCCCGAGAAGCCATCTGCTTCGCAGAGTCGAGAGCCGGCTCCTGACAGGTCGCCCAATCAG	from_RNA_seq	18	.	.	.	.	No-Value	.	.
ENSBTAG00000010362	521834	NOSTRIN	G	R	NON_SYNONYMOUS_CODING	2	28200126	ss914082776	ATTATTCTGGGCATGAGATTACCTGTAGACGAAGGACTTGGAATTCTCTGCCCATCAGAAGATGCCCTGTTCACAACATTCTCTAATCTCTTCATCAGAA[C/T]AGGCCGAGATATTTTTACAGAACTGTGTGTCTGCTGCTGTTTGAATAGGGGGGGGAAGACATTTTTAACAGCGCTATCAACAAAAGTATTTGAGAAAAGT	from_RNA_seq	405	V	I	FLFFFV	0.7	0.7	81.8	[GO:0003677]:DNA_binding;[GO:0005515]:protein_binding;[GO:0005622]:intracellular;[GO:0005634]:nucleus;[GO:0005737]:cytoplasm;[GO:0005886]:plasma_membrane;[GO:0006897]:endocytosis;[GO:0007165]:signal_transduction;[GO:0016020]:membrane;[GO:0016023]:cytoplasmic_membrane-bounded_vesicle;[GO:0016564]:transcription_repressor_activity;[GO:0031410]:cytoplasmic_vesicle;[GO:0045892]:negative_regulation_of_…
ENSBTAG00000013073	317777	PLA2R1	G	K	NON_SYNONYMOUS_CODING	2	37564952	ss914082777	TGTTTTTGTTGGTTCAAAAAGAAAAGGATGCTTGGAAATACTATGCTACCCACTGTGAGCCTGGCTGGAATCCCCACAACCGTAATTGCTATAAACTGCA[G/T]AAAGAAAAAAAGACCTGGAATGAGGCTTTGCAGTCTTGCCAGTCCAACAACAGTGTATTAACAGACATCACTTCGTTAGCAGAGGTGGAGTTTCTTGTAA	from_RNA_seq	393	Q	H	QKQQQH	-2.3	2.3	78.8	[GO:0004872]:receptor_activity;[GO:0005488]:binding;[GO:0005529]:sugar_binding;[GO:0005576]:extracellular_region;[GO:0005886]:plasma_membrane;[GO:0006897]:endocytosis;[GO:0016020]:membrane;[GO:0016021]:integral_to_membrane
ENSBTAG00000032515	317777	PLA2R1	A	W	NON_SYNONYMOUS_CODING	2	37737955	ss914082778	TTAACAACAAACTAATAAAAATAAAACTTCAGTAAACAAGTCTCAAATAGGATCTCTTGCTAAAATGACTGATAAAAAATAATTCTTAAAACTTACATTT[A/T]TTGTATCAAATGGAGACCAATTAGAATATGACACAGGCCTTCCATTTAGCCATTTTTCATAATCATCATCTTGTAACCCTATCCACACATTAGTGGTATG	from_RNA_seq	186	K	I	IIIIVI	6.7	6.7	51.5	[GO:0005488]:binding
ENSBTAG00000032515	317777	PLA2R1	A	W	NON_SYNONYMOUS_CODING	2	37873580	ss914082779	TTGAAAACAAGTTTACCTTATAGTCAAAATATAACCATCCTTTGGGACATGTTCCATGTTGTTTTGGAATATCTTTCTTTTTTTCTATGACCCAAACCTT[A/T]TTTCGCTTACAGATGCTAGGCATAGAAATTGAACACTCTTCACTCGCCCAGAGACCTGGAGGAGAAAATGGTTAGAAATAATCGGAAATAATGGTGACTC	from_RNA_seq	76	K	N	KVKKK	-4.2	4.2	81.8	[GO:0005488]:binding
ENSBTAG00000005562	532545	GALNT13	T	A	NON_SYNONYMOUS_CODING	2	43161115	rs43306573	AAGTTTATATGATATGAAAGCTTCCACAGATAAATCTTGCTATACTGCAACATTTTTTAAAAGAGGTATTATTTTATTAGCTGCCTTTTATATTTGCAGG[T/A]ATTTTCTTATACTGCTGACAAAGAAATCCGAACCGATGACTTGTGCTTAGATGTTTCTAGACTCAATGGACCTGTAATCATGTTAAAATGCCACCATATG	from_Ensembl
ENSBTAG00000005562	532545	GALNT13	A	G	SYNONYMOUS_CODING	2	43392336	rs43307594	AACTCCCAAACACAAGTGTAGTCATTGTATTTCATAACGAAGCTTGGAGCACTCTCCTCAGAACTGTTTACAGTGTTATAAATCGGTCCCCACACTATCT[A/G]CTCTCTGAGGTCATCTTGGTAGATGATGCCAGTGAAAGAGGTACAATTATTTTTCTTGTATATATATTTTTTAATTATAGGGCTTTATTGTGTTCAAAAA	from_Ensembl
ENSBTAG00000013970	538378		A	G	SYNONYMOUS_CODING	2	58475918	rs42315485	AGGTCTTCTTGTTGGAGGAAAGCTTCATCAAGTGGGGACATGCACAGGCAGCACTCCTATTATGATTGATCAGACACATGTGCGAGCAGGGGCCTCTGCC[A/G]TCATTAGCTGCACAGGGATTGGGAGCTGTAATTACACAGTGAAATATTAACAGTGAAGAAGGAAGAATATATTAGCAGACCTCTGAGGGTGACAAGGGTT	from_Ensembl
ENSBTAG00000005235	617222	DPP10	A	M	NON_SYNONYMOUS_CODING	2	71099392	ss914082780	GGTCTACCCAGATGAAGGCCATAACGTATCTGAGAAGAGCAAGTATCATCTCTACAGCACAATTCTCAGATTCTTCAGTGATTGTTTAAAGGAAGAAATA[A/C]TAGTGTTGCCACAGGAACCAGAAGAAGATGAATAAAAGACCCTATTTATATAGAGCyGAAGGGGATATTGAGGCTCAATGGAACCTAACGAAGAGACTGT	from_RNA_seq	640	I	L	SSPSPPLP	0.2	0.2	70.5	[GO:0006508]:proteolysis;[GO:0008236]:serine-type_peptidase_activity;[GO:0016020]:membrane
ENSBTAG00000005235	617222	DPP10	A	R	3PRIME_UTR	2	71099834	ss914082781	ATTAATTGCTCTCATTTTAATTTCAGTGGCCACCGTCATCTTTGCATATAATGCACAACTTCTCAGTACTACAGTCCCTGATCTTTGATGGCCAAGCTGC[A/G]ATCTAACACTTTACTGTACCTTTAAAATAAGTGCAATTCCTTCATTGTCTATTATGATGCTTAAGAAAAGAGTCAGTTAATAAAACCAGAGTATTTTATG	from_RNA_seq	.	.	.	.	.	No-Value	.	[GO:0006508]:proteolysis;[GO:0008236]:serine-type_peptidase_activity;[GO:0016020]:membrane
ENSBTAG00000021308	538598	IRS1	A	R	SPLICE_SITE	2	119572847	ss914082774	TTAGATCCTCGCTGGAGCGGCTGGTGGGGCCGCTCTGACTACTGGCCAGAGGCTGATGAGGGGCCGGGAGTGGAGGAGGCTGCGGTTGAGGTGGGCACTC[C/T]TGAGGGCGCTGTTTGAAGTCCTTGACCAAATCCAGGTCTATGTAGTTAAGACCATTCTCCAAACCCCCAGCGGCCCCGCACACTTGGGCCAGCTCCTTGG	from_RNA_seq	1138	.	.	.	.	No-Value	.	[GO:0002053]:positive_regulation_of_mesenchymal_cell_proliferation;[GO:0005158]:insulin_receptor_binding;[GO:0005159]:insulin-like_growth_factor_receptor_binding;[GO:0005515]:protein_binding;[GO:0005634]:nucleus;[GO:0005737]:cytoplasm;[GO:0005792]:microsome;[GO:0005901]:caveola;[GO:0010907]:positive_regulation_of_glucose_metabolic_process;[GO:0014065]:phosphoinositide_3-kinase_cascade;[GO:0030335…
ENSBTAG00000010338	617339	FBXO36	A	C	3PRIME_UTR	2	122216143	rs43321321	GTAATAGAAGTTGACATGGAGTAAAATATACATATTTCTTTAGTTTATAAATTAAATATTCACATATGCGACTGTTAATAAATTATTTTTATAACACTAA[A/C]CATATGAGTCATTGGAGAATATCAGCATTTTACTTTTACAGTTACAATGGTGAGTGATAGCCGGGTAGAAGCACTTTTGAGTGAAAAGACAAAAAGAGAC	from_Ensembl
ENSBTAG00000010338	617339	FBXO36	C	C/T	3PRIME_UTR	2	122219619	ss914082775	CCTCCCTAGCTGCAGTGCACAGGCTTCTCAGTGTAGCAGCTTCTCTTGGGCAGAGTATAGCCTCTAGCATGGGCTTCAGTAGCTGTGCTCGTGGGCTCTA[C/T]AGTGCAAGCTCAGTAGTTGTGGCACATGGGCTTATTTGCTCCGTGGCATGTGGGATCCTCCTGGATCAGGGATCGAATCTGTGTCTCCTGCATTGACAGG	from_RNA_seq	.	.	.	.	.	No-Value	.	.
ENSBTAG00000014967	536229	PAX7	T	C	SPLICE_SITE,INTRONIC	2	138585746	rs43319233	TTCCTCCCCAAGAGAGAGCCACCTGTGTCCCCCTGAACCCTCGCTGGATGGGCTGGCAAGCCTCTGGCCCCTGGGACCCTGGACAGAGAGGCGGGGCGGG[T/C]CCCCTACCTGAGGCGACAGGCCGTTGCTGACGGGGTTCATGTGATTGGAGGCGGCCGCCGGGTTCATGAAGCTGTCGGAGTAGCTGGAGAAGCCGTGGCG	from_Ensembl
ENSBTAG00000014967	536229	PAX7	C	G	NON_SYNONYMOUS_CODING	2	138648384	rs43318837	ACCTCTGAAGCAGGTGGCGACTCCGGACGTGGAGAAAAAGATCGAGGAGTACAAGAGGGAAAACCCGGGCATGTTTAGCTGGGAGATCCGAGACCGACTG[C/G]TGAAGGACGGGCACTGCGACCGCAGCACCGTGCCCTCAGGTGAGAAGGCAGCTGAGCCCGCAGAGCGCACCCAGTCCCCACCCTGTGTGTTCTTTCTCCA	from_Ensembl
ENSBTAG00000030322	530171	KLHDC7A	G	A	WITHIN_NON_CODING_GENE	2	138812365	rs43316327	CCAGATCCAGGTGGACCTCTAGGGCTGATCCAGGGCTGAGCGGGGGGTGGAAGAAACTGGTGCCAGCCACAGAGTGCACGTGGGGCTTCCCGCGGCTTCC[G/A]GCTGAGCTGGACTCAGGAGAATCCTGGGACGTGGGGCGGGTGGGCGCGGCTCTCTGGTCTGGGCAGGATGGAGCAGCGTCCCCAAAGCTATCGAGCTGTA	from_Ensembl
ENSBTAG00000030322	530171	KLHDC7A	G	A	WITHIN_NON_CODING_GENE	2	138813375	rs43316329	GCAGATGAAGCTCCGGTGGCCGGGACTCTGGAGGCCTCCGTCCTCTCCCAGCTGCAGCCTGGCGGTCCTGTGGTCCCCTTGCTTCCCCTTCGGCGTCTCA[G/A]GTCCCACCATGGTGCCCCGGGAACAGCCTCCTGGGCGGCAGGCTGCCCGGAGCCCCCTCCCTCCGCCTCAGCCTCGGCCTTGGCGTCCGCCCCCCGCGGC	from_Ensembl
ENSBTAG00000008309	510792	ATP13A2	A	R	SYNONYMOUS_CODING	2	140254288	rs43332853	AACCCCAGCCTCTCCGCAGCCTGCAGCCACCCCCACAGATGCGGGCAGAGGACGGCCGGAGCCGGGCGGCTGTGGGGGCAGAGCCGGAGGATGCCTGGAA[A/G]GACACCGCGCAGCTCCACAGGCCCGAAGAGCGGGTACGTGGACGGCTGGGCTCCGGACACGCCCTGCCCGTCCCGGGGCCGTTTCACACCCTCTGCGATT	from_RNA_seq	143	.	.	.	.	No-Value	.	[GO:0003824]:catalytic_activity;[GO:0005524]:ATP_binding;[GO:0006754]:ATP_biosynthetic_process;[GO:0006812]:cation_transport;[GO:0008152]:metabolic_process;[GO:0015662]:ATPase_activity,_coupled_to_transmembrane_movement_of_ions,_phosphorylative_mechanism;[GO:0016020]:membrane;[GO:0016021]:integral_to_membrane;[GO:0016787]:hydrolase_activity;[GO:0016820]:hydrolase_activity,_acting_on_acid_anhydrid…
ENSBTAG00000008309	510792	ATP13A2	G	R	SYNONYMOUS_CODING	2	140264642	rs43332012	CCCCCGCCGTGCTCCGCTGCCTCCTCGGGGCCGCCTCAGCCCCTCCCTCCTCCCCGTGCCCCCAGGTGTTGGTCCAGGGCACCATCTTTGCCCGCATGGC[A/G]CCTGAGCAGAAGACAGAGCTGGTGTGTGAGCTGCAGAAGCTCCAGTGAGTGCCTGCGGGTAGGCCGAAGGGGGCGGCTGGCCCACGTGTCCCTGCTCCCA	from_RNA_seq	851	.	.	.	.	No-Value	.	[GO:0003824]:catalytic_activity;[GO:0005524]:ATP_binding;[GO:0006754]:ATP_biosynthetic_process;[GO:0006812]:cation_transport;[GO:0008152]:metabolic_process;[GO:0015662]:ATPase_activity,_coupled_to_transmembrane_movement_of_ions,_phosphorylative_mechanism;[GO:0016020]:membrane;[GO:0016021]:integral_to_membrane;[GO:0016787]:hydrolase_activity;[GO:0016820]:hydrolase_activity,_acting_on_acid_anhydrid…
ENSBTAG00000008309	510792	ATP13A2	T	C/T	3PRIME_UTR	2	140267413	rs41256310	CCCTGCTGGCCCCATCAGGTAGCGCCGCCCGCCGGCCCGCGCCCTGCACACTGGACCTGCTGCCTCTGAGCCTCCGCTGGACCCCAGACCCCCTCCGCCA[C/T]TCCCCCCGAGGCCGCACCTTCCCGCCTCCCCCCAGGGAGACGCTAGCCATCCACATCCCCCACTCCGGACATTCCATGTAGACGACAGCCACCGCCCCAG	from_RNA_seq	.	.	.	.	.	No-Value	.	[GO:0003824]:catalytic_activity;[GO:0005524]:ATP_binding;[GO:0006754]:ATP_biosynthetic_process;[GO:0006812]:cation_transport;[GO:0008152]:metabolic_process;[GO:0015662]:ATPase_activity,_coupled_to_transmembrane_movement_of_ions,_phosphorylative_mechanism;[GO:0016020]:membrane;[GO:0016021]:integral_to_membrane;[GO:0016787]:hydrolase_activity;[GO:0016820]:hydrolase_activity,_acting_on_acid_anhydrid…
ENSBTAG00000019497	522946	ILDR2	G	S	NON_SYNONYMOUS_CODING	3	2555332	ss914082840	TGTCCTACAGGTAGAAAGCTCTGTCATGCCTAGTTTTTGTCCTTGCAGATAACAACACCATCTCGGAACTCAGCTCTCTGCATGAGGAGGACAGCAGTTT[C/G]CGCCAATCTTACCATCAGATGCGGAACAAGCAGTTCCCTGTGTCTGGGGACTTGGAGAGCAATCCTGACTACTGGTCAGGGGTCATGGGAGGCAGCAGTG	from_RNA_seq	349	L	F	FFFFFFF	6	6	66.2	[GO:0009749]:response_to_glucose_stimulus;[GO:0030073]:insulin_secretion;[GO:0030154]:cell_differentiation;[GO:0031016]:pancreas_development;[GO:0048873]:homeostasis_of_number_of_cells_within_a_tissue
ENSBTAG00000019497	522946	ILDR2	T	K	NON_SYNONYMOUS_CODING	3	2557106	ss914082841	TTTCGCGGGTCCGGGCTGGAGCGGCAGGTGCGGCCAGAGGGCGCCAGCCGCGGCGGCAGCCTCGAGACGCCGTCGAAGCTGAGCTCACAGCTCGGCCCTC[G/T]CAGCGCCTCCTACTATGCCTGGTCGCCGCCGGCCACCTACGAGGCGGGCGCGCCTCCAGACGACGAGGAGGACACGCCCGACGACACGTTGCCTCCCTAC	from_RNA_seq	561	L	R	RRRRD	6	6	57	[GO:0009749]:response_to_glucose_stimulus;[GO:0030073]:insulin_secretion;[GO:0030154]:cell_differentiation;[GO:0031016]:pancreas_development;[GO:0048873]:homeostasis_of_number_of_cells_within_a_tissue
ENSBTAG00000019497	522946	ILDR2	A	R	3PRIME_UTR	3	2559900	ss914082842	GACCCCATAGACTGTAACCCACCAGGCTCCTCTGTCCATGGGATTCTCTAGGCAAGAATACTGGAGTGGGTTGCCATGCCCTCCTCCAGGGGATCTTCCC[A/G]ACCCAGGGGTCAAACCTGCTTCTCTGGTTTGTCTCTGGCATTGGCAGGTGGGTTCTTTAACACTAGCACCATCTGGGAAGCCCTTTTCTACTCCTACCCC	from_RNA_seq	.	.	.	.	.	No-Value	.	[GO:0009749]:response_to_glucose_stimulus;[GO:0030073]:insulin_secretion;[GO:0030154]:cell_differentiation;[GO:0031016]:pancreas_development;[GO:0048873]:homeostasis_of_number_of_cells_within_a_tissue
ENSBTAG00000013801	540688	PBX1	C	A	SYNONYMOUS_CODING	3	4994348	rs42372450	CCACTCTTTTCTATCTCCCTGCAGTTTTGAGTATCCGGGGAGCCCAGGAAGAGGAGCCAACAGACCCGCAGCTGATGCGACTGGACAACATGCTGCTGGC[C/A]GAGGGGGTGGCGGGGCCCGAGAAGGGCGGGGGCTCAGCGGCGGCGGCGGCCGCGGCTGCTGCTTCTGGAGGCGCCGGTTCCGACAACTCAGTGGAGCATT	from_Ensembl
ENSBTAG00000013907	527553	CRP	G	R	5PRIME_UTR	3	10956332	ss914082839	GAAAATCATTTACGTGTGGCACAGACTCCCCCACTGCCTTGGATATAAATCCAGGCAGGATGGAGCAGATCTTGAGGCAAAGAATCTAGGACTTCTGGTC[A/G]CTGAGCTTTCAGCCACAGACATCTCCAGAAGGGTGAATCCAGATTTTAGAAGCATTGGTGGCAGAGACTGACCATGGAGAGGCTGTTGTGGTGTTTCCTG	from_RNA_seq	.	.	.	.	.	No-Value	.	[GO:0005515]:protein_binding;[GO:0010745]:negative_regulation_of_macrophage_derived_foam_cell_differentiation;[GO:0010888]:negative_regulation_of_lipid_storage;[GO:0030169]:low-density_lipoprotein_binding
ENSBTAG00000008122	100138801	LOC100138801	C	C/T	5PRIME_UTR	3	63562160	ss914082843	AGAGACAAAGTTCCGAGCCTCAACCCCAGCCCCGCCGACTGGCCCAGCGGACCCATCGCAGACCTGCCGACGGCCCGCGGATCTGCCATCCTTTCGAGTG[C/T]GCCATGTCTGGTTCATCCAGCGTCGCGGCTATGAAAAAAGTGGTTCAACAGCTCCGGCTGGAGGCCGGGCTCAATCGGGTGAAGGTGAGCGGGGGCGGGT	from_RNA_seq	.	.	.	.	.	No-Value	.	[GO:0004871]:signal_transducer_activity;[GO:0005739]:mitochondrion;[GO:0005834]:heterotrimeric_G-protein_complex;[GO:0005886]:plasma_membrane;[GO:0007165]:signal_transduction;[GO:0007186]:G-protein_coupled_receptor_protein_signaling_pathway;[GO:0016020]:membrane
ENSBTAG00000019401	523789	LRRIQ3	G	C	3PRIME_UTR	3	75523597	rs42417924	TGTATTTCTCTTTTCAACTTTACACTTATCTTGTGTGTACAGCTGATATCCCTAGTGTCCAATCAGAGACAGGTTTTCATCCTGTTGTCCAGGGAATGAT[G/C]GGCACAATTCCTTTGACACTGATGAGAGGTGAATACATAAATCCAGCCCACTTCAGTGAAAATTGACCCATAATTTTTTTTTACCCTGAAGAAAAATACA	from_Ensembl
ENSBTAG00000008636	100124505	PDE4B	G	R	NON_SYNONYMOUS_CODING	3	84662409	ss914082844	AGCCTACAGAAACTTTAAAAACCTTATATTAGATACCTGGGATTTTTCCACAGAAGCTGTGTGCTTATCACACATGGGGCTGATCTCCATTCCCCTCTCC[C/T]GCTCTTTGTCTCCCTGCTGGAAAAATTCCTCCATGATTCGGTCTGTCCACTGTCGATACAATTCCAGGGACTTGGTGGGGTTACTCAGGTCTGCACAGTG	from_RNA_seq	579	R	Q	RRRRRR	-4	4	98.5	[GO:0003824]:catalytic_activity;[GO:0004114]:3_,5_-cyclic-nucleotide_phosphodiesterase_activity;[GO:0007165]:signal_transduction
ENSBTAG00000012312	783965	ROR1	G	A	SYNONYMOUS_CODING	3	87335136	rs43350440	GAGCTGCAAGATCCTTATGAACAAAGAAGTGACTAGACAGGTATTCCATGCCAGCTGCAATCTGAATTGCAATGTGTAGAAAATCTCCGTGATCCAGGCT[G/A]GATTTTACAGTCCCATCTTCATCACTACTGCAGCCAACATCCGAATGTGGGGACCGCATGATGAGGAACTCATGGAGATCTCCCTGATTCATGTACTCAA	from_Ensembl
ENSBTAG00000002979	286865	PIK3R3	T	C	SYNONYMOUS_CODING	3	106963580	rs43360668	GCTACGGCTTCGCGGAGCCCTACAACCTGTACGGCTCCCTGAAGGAGCTGGTGCTCCACTACCAGCGGACGTCCCTCGTGCAGCACAACGACTCTCTCAA[T/C]GTCAGGCTCGCCTACCCTGTCCACGCACAGATGCCCTCGCTCTGCAGATAAGCAGGGAGCAGTGGCTCTCTGGCAGAATTTTTCTACAGTTTTTATTAGA	from_Ensembl
ENSBTAG00000016899	507623	MED8	A	R	SYNONYMOUS_CODING	3	109554164	ss914082838	AGTTGGTTATGCCTCCATTGCCCCTGAAATAGCTCAAAGAAGAAACTTTCCTGTAATCATTTCTTGCTTGCCCTAATTTCTGTACAAACTTACATGTGTT[A/G]CAGAAACAGATCCAGAGCTTGAACAAAATGTGCTCAAACCTTCTGGAGAAAATCAGCAAAGACGAACGAGAATCAGAGAGTGGAGGTATGGAGGGATTGG	from_RNA_seq	166	.	.	.	.	No-Value	.	[GO:0016592]:mediator_complex
ENSBTAG00000000799	535346	ICA1	T	C/T	SYNONYMOUS_CODING	4	16629254	rs29002823	GTAGCGCCCCTCTGTATTCAGTCCGGCACTGCTCCATGCGGTTCACCGTCAGCCAGGTGTCGGAGATGGCCCTGTGCCGGAAAGTCTCCACTTCTTGGTG[A/G]AAGCGGCACAGAGGGTTTCTCAAAGCCAACCTAGACCAGAGGGTAAGGCCACAGTCTTGAAACCGAGAGGGCCAGCAATCTGAATCCCTGACAACTTACT	from_RNA_seq	137	.	.	.	.	No-Value	.	[GO:0005829]:cytosol;[GO:0030672]:synaptic_vesicle_membrane
ENSBTAG00000000799	535346	ICA1	T	C	SYNONYMOUS_CODING	4	16642379	rs29002066	ACAAGTCAGTTGTAAATAAGATGCAGCAGAAGTATTGGGAAACGAAGCAAGCCTTTATTAAAGCCACGGGGAAGAAAGAAGATGAGCATGTCGTTGCCTC[T/C]GACGCAGACCTGGACGCCAAGCTAGAGGTGAGCGCTTCATGGCCCTTGACCCCCGTATGGCCATCTTGCTAGGGACAGAGTCTGAGAGTGTATTCACAGA	from_Ensembl
ENSBTAG00000013078	497208	DNAH11	A	T	NON_SYNONYMOUS_CODING	4	31837473	rs42600700	GATTTTTCTTCTTTTTTTTAAGTTGGCATTTTTGTTTTCACTTGAGAGAATTTCATACGAATTGCAATGTGTACGTTTTCAGCCCCAGGATAAAGACTCT[A/T]TTAGCCTTTTCATGGCCCACGTTCACACTAGTGTACATGAAATGAGTACCAGGTATTACCAGAATGAGAGAAGACACAACTATACGACCCCAAAGAGTTT	from_Ensembl
ENSBTAG00000013078	497208	DNAH11	C	T	NON_SYNONYMOUS_CODING	4	31855593	rs42601449	GTCTGAAGGTGGGATCCTAAGAATGGGGGCGGGGTTCCACCTCTTAAGACCTTCTTCAGTGTTGGAGCCCGTACTCACCGCTAGCTTTTTCCTGATAGCC[C/T]CCAATTTCTCAGCAGCTGCAGCCAGTTCTAAGTTTGCCTGGGCTAATGCTTGGCGTTTGGGCTCCACGTCACAGTAGACCTGAAAAGCCACGTAAGGGTT	from_Ensembl
ENSBTAG00000013078	497208	DNAH11	G	A	3PRIME_UTR	4	31979596	rs43379774	AACGTATCCCACTGGGAGGCATAACATATTCTGGCTTATGTAACTTTTGAGAAAATTAAATGTGCATTAATTTTTTTAAACACTGTCCTTGTAGAGAAGG[G/A]GGACAAAAAGAAGCAAATGTAGAAAAAACATGGGAAAGGGACATATTTTCAATAGGTTTCCCCAGTACCCCTCTACTGCCCCATCCTGCAACAAGATTAG	from_Ensembl
ENSBTAG00000006733	784877	PPP1R3A	C	C/T	SYNONYMOUS_CODING	4	56905687	rs42421329	CTTCTGTTGGTACATTTTGGTCAAATAATAATGGCACAAATTATGTATTGATTTGTCAAAAGAAAGAACAAGAGCCGGAGCCTGAAAAACTACAGGAAGA[C/T]GTTCCTAATAGACAAATAAAAGGCTGCTTAAAGGTAAAATCAAGGTGAGGCTATATCTTACATCATTACTTTTCATAATTTTAAAGTTTTTAAAAGTCAT	from_RNA_seq	248	.	.	.	.	No-Value	.	.
ENSBTAG00000006733	784877	PPP1R3A	T	C/T	NON_SYNONYMOUS_CODING	4	56944317	ss914082850	ACAAAGGAAAGATGTATAGGCCAGATTGTCAAACAAGGAGAATGCAGTGTGGAGAAACCTCTAGGGCCAACGATTTTAATCAGTGAAGCTTCTGAGAACA[C/T]AGAAGGGGTAAGGCATGAAAATGAAGGATTAATAAACTCTGGACAATCACTGTACTCTTCAGGCGACAAGGAATCTGACAGCCCTGCTTCTGATAGTCTC	from_RNA_seq	1017	I	T	MLMVV	-2.6	2.6	38.2	.
ENSBTAG00000037466	100125578	LOC100125578	G	K	3PRIME_UTR	4	83085195	ss914082851	TTTTATAAGGGACATTAACAAATTCCATGGTTTAAATTACAGATTAACAAAGGGTTCATGAGCTCAAATTAAGTTATTCTGTTTAAAATCAATCACCGAG[A/C]CTGTCATTCTGCTTATTGCTTTGACTTCCTAACAAAGGTTTAAATGAGGACTTTATGTGCAAGTAAAGAACATCAAGAGATCTGCTCTTTTTCAGACCTG	from_RNA_seq	.	.	.	.	.	No-Value	.	[GO:0003824]:catalytic_activity;[GO:0008152]:metabolic_process
ENSBTAG00000037466	100125578	LOC100125578	G	K	3PRIME_UTR	4	83085379	ss914082852	GCTCTTTTTCAGACCTGCGTGGGCTGGAGGGGCAAACGTTTAGGCTATTAATGTAATTAGAATGAGGAATGCATTTTTCCAGAAAAAAAAAAATCTTCAC[A/C]AAAAAAAAAAAAAATCTGCAATTAATCTATTATCTGGGGGAAAACAGTGAGGAATGAAAGGTGGGGTACATTTAGAAAGCACTAGATTCACTGATACCAG	from_RNA_seq	.	.	.	.	.	No-Value	.	[GO:0003824]:catalytic_activity;[GO:0008152]:metabolic_process
ENSBTAG00000037466	100125578		T	C	SPLICE_SITE,INTRONIC	4	83289828	rs42317715	GTGCCACATGGAATATTAAAATGGACTGAATTAAGTCCATGAATTTCACATAATCCTCTCCCATTCTGTAAAAGCCCAGCAGTTTGGAGGGGTATAGACT[T/C]ACTTTTAGCTTCTGAGATTAGCCTCCTTTAGCCTAAGCCATTTTCAGTTGCCTTTCGCCATCATCAGCATTAATGATTTGAGGATGGGCACATAAGCCAG	from_Ensembl
ENSBTAG00000032077	540416	KCND2	C	T	3PRIME_UTR	4	88286798	rs42178963	GATGTCACAGAAGTAACAGCGTGACAGCTGGTGCAGATGTGCTCTGAAAAACAGCACAGGTGTGTGGACGCACACAAACTAATCTCAGGTACCTGTTAGA[C/T]AGTGGGGTTCTCTCCACACATCTAATCTGAATCGTGCTGAGTTCTTGCACGCTCCCTCGGTGGCTTCCTGATACGTTGGCATTTGGAATGCGGAAGGTTT	from_Ensembl
ENSBTAG00000001754	532836	AHCYL2	A	R	NON_SYNONYMOUS_CODING	4	96565402	rs41599809	GCTGTATGTGTTCCAGGCAAGTCTGCGGACACCAGAACTGACGTGGGAGCGAGTGAGATCCCAAGTTGATCATGTAATATGGCCTGACGGCAAGAGGATA[A/G]TATTGTTGGCAGAGGTAAGATCTGTAGCTGGTAGAGCGATTCTCCCCTGGCAGGAGAAACTGCAGTACCCAGGTCTCCTCTCCCTCACGTTCTCTCATGC	from_RNA_seq	516	I	V	VVVVVVVI	0.8	0.8	90.9	[GO:0003824]:catalytic_activity;[GO:0004013]:adenosylhomocysteinase_activity;[GO:0005488]:binding;[GO:0006730]:one-carbon_metabolic_process;[GO:0008152]:metabolic_process;[GO:0016787]:hydrolase_activity
ENSBTAG00000001754	532836	AHCYL2	G	R	3PRIME_UTR	4	96570062	ss914082853	GGTGAGGCCTTTTGGAAGCCATTGAGTTAACACGGCCTGGGTTCCCAGCCTTGACCCTCACTATCACTGCCTTCTTTATAAAATGGCTGGGAAGGAAGGA[A/G]TGTTGTGTCTTTGGCAAACTGCACCGAGATCTCAGCTGTGCCTGTGCTTCCTGGGAGTCTCCTTCCTTACCCAGGACTCCTTTTTTTCCCCTTGAATATT	from_RNA_seq	.	.	.	.	.	No-Value	.	[GO:0003824]:catalytic_activity;[GO:0004013]:adenosylhomocysteinase_activity;[GO:0005488]:binding;[GO:0006730]:one-carbon_metabolic_process;[GO:0008152]:metabolic_process;[GO:0016787]:hydrolase_activity
ENSBTAG00000001754	532836	AHCYL2	G	C	3PRIME_UTR	4	96571052	rs43408531	AGAAATCGGAGGGCAGAATTAGGTTGGGAAGGTTATGGTGATTCTGGGTGCTCTGTTGTTTCCTTGAGTCACCCTAGTCTTGAGACTTTGAGGCAGACCA[G/C]GATAAGAGAAAAAACAGAAAAACAAACAGTGTTAAACAGGATTGGCAGAGGGGAAAAGGACTGATTTCATTCCAGATACCTAGGGCCACTCCAGACTTTA	from_Ensembl
ENSBTAG00000013953	281660	CALD1	C	C/T	SYNONYMOUS_CODING	4	102356801	ss914082845	ACAAAGAAAGCAAAGACGTTAAGAGGTTCTTGGATGCAAAGAAGGGATTTACAGAAGTGAAGTCTCAGAATGGAGAATTCATGACCCACAAACTTAAACA[C/T]GCCGAGAATACTTTCAGGTAAGAAGTTAACAGTGACTGTGCTCATGTGTGAAAAAAAAAAAGTCAGTCTCCCTACTCTGTGACTCCAGACAGAAACGTGC	from_RNA_seq	226	.	.	.	.	No-Value	.	[GO:0003779]:actin_binding;[GO:0005516]:calmodulin_binding;[GO:0005624]:membrane_fraction;[GO:0005886]:plasma_membrane;[GO:0006936]:muscle_contraction;[GO:0017022]:myosin_binding;[GO:0030478]:actin_cap;[GO:0031177]:phosphopantetheine_binding
ENSBTAG00000013953	281660	CALD1	C	C/T	SYNONYMOUS_CODING	4	102374977	ss914082846	TGTATGAAATAATACTGAATAGTATTTTGAGGTTGCTTTGAATTTCCAGGTAGTTTTTTTTTTTCCCTTTAACATTGGATGCTTGACCTTTACAGGAAAC[C/T]GCCGGCTTGAAGGTGGGGGTCTCCAGCCGCATCAACGAATGGCTAACCAAAACGCCCGAGGGAAGCAAGTCGCCTGCTCCCAAGCCTTCTGTAAGTAGCT	from_RNA_seq	454	.	.	.	.	No-Value	.	[GO:0003779]:actin_binding;[GO:0005516]:calmodulin_binding;[GO:0005624]:membrane_fraction;[GO:0005886]:plasma_membrane;[GO:0006936]:muscle_contraction;[GO:0017022]:myosin_binding;[GO:0030478]:actin_cap;[GO:0031177]:phosphopantetheine_binding
ENSBTAG00000017676	788066	TPK1	T	C/T	NON_SYNONYMOUS_CODING	4	112044832	ss914082847	CAAAAATCTTACAGGTTTTGTAGAAGCAAAGTGCAGACAGTCTATTTAATCCTCACTTACCGGTTGGAGCAGGTAGATGAGAGATTCCTCTTGGATTATT[A/G]TAACTGGCAAAGAAGTTATTTGAGGCGCTTGGAACAAAGTGCTCACAGATGCCATGATCTGGTCAAAGCGTCCAGCAAGTCCTCCCAAGGTCACGATCAT	from_RNA_seq	154	I	T	IIIIIIV	-4.7	4.7	67.5	[GO:0000166]:nucleotide_binding;[GO:0004788]:thiamin_diphosphokinase_activity;[GO:0005524]:ATP_binding;[GO:0006772]:thiamin_metabolic_process;[GO:0009229]:thiamin_diphosphate_biosynthetic_process;[GO:0016301]:kinase_activity;[GO:0016740]:transferase_activity
ENSBTAG00000008032	616404	ACTR3B	A	M	NON_SYNONYMOUS_CODING	4	119391781	ss914082848	AAGGCATGGAATAATTGAAGACTGGGATCTGATGGAAAGGTTCATGGAACAAGTGATTTTTAAATATCTTCGAGCTGAACCTGAGGATCATTATTTTTTA[A/C]TGGTGAGTGACTGGAACTAACAAGAATATATCCCCGTAAATTCCAAGTTGCTTAGATTTTAAGTCCAAGTTTCATTCTTCCCTGCGGAGCTTTAAATTCC	from_RNA_seq	101	M	L	MMMMMMM	-3	3	92.2	[GO:0005515]:protein_binding
ENSBTAG00000008032	616404	ACTR3B	G	R	NON_SYNONYMOUS_CODING	4	119411144	ss914082849	GTGTCTGCAGGAGAAATACTGCTACATCTGCCCTGATATAGTCAAGGAGTTCGCCAAGTACGACGTGGATCCTCGGAAGTGGATCAAACAGTACACGGGG[A/G]TCAATGCCATCAACCAGAAGAAGTTCGTCATAGATGTTGGCTACGAAAGGTTCCTGGGCCCTGAGATTTTCTTTCACCCGGAGGTAAAGAGGCGGGCTTT	from_RNA_seq	248	V	I	IIIIII	1	1	83.3	[GO:0005515]:protein_binding
ENSBTAG00000011590	767905	GLIPR1	C	C/T	NON_SYNONYMOUS_CODING	5	5257390	ss914082863	CCCTCCTACTCTTTCCTATTTATTTCTGCAGACATGGGACCCACTACTGGCTCAGATTGCAAAAGCATGGGCAAGCCATTGTGAGTTTGCACACAACAAA[C/T]GGTTGAAACCACCCTACAAGCTGCACCCAAATTTCACTTCACTGGGAGAAAACCTCTGGACTGGGTCTCTATCCATTTTTTCTGTGTCTTCAGCCATCAC	from_RNA_seq	88	R	W	RQQRQYYHS	-2.3	2.3	50.5	[GO:0005576]:extracellular_region
ENSBTAG00000032148	614719	TMEM117	G	R	3PRIME_UTR	5	39235447	ss914082860	TAATCAGGTAGCAATTTATCTGTAATTAGGAAAACATAATTACGTATTATCATCTAATTGCAATTACTGGTTGGAGAAAGTCACATTTCACAAGTAGTGA[C/T]CCATGCTGGATTAGTGTTCTCCTATTACTGAATTCTGCATCTGTATTTGTATTTGGCAGGAAGCCAATAAAAATTCAAAGGTAATCACTATGCTTCTCTG	from_RNA_seq	.	.	.	.	.	No-Value	.	[GO:0005783]:endoplasmic_reticulum
ENSBTAG00000032148	614719	TMEM117	C	C/T	NON_SYNONYMOUS_CODING	5	39730639	ss914082861	CTAAAAAATTATTGAATTCTTACGAGTTTCAAATATAACACTCACCACAGGAGAAAGGGGAAAGATAACCTACCCCATTGTCCCATCCATTAGAAGAATC[A/G]TGTTGTATATGTGAGAAAAGATGAAGAGAAAGAGAATTGTGCTGAAGAACATTGTCATCCATGATCCATGATCCTCACGAAACATTTTTAACCGGAGCAA	from_RNA_seq	128	T	M	TTTLL	-2.4	2.4	87.3	[GO:0005783]:endoplasmic_reticulum
ENSBTAG00000009939	538086	CAND1	C	C/T	3PRIME_UTR	5	50301829	ss914082862	CTCCATGAAGGGGAAAAAAAGTGGAACATTTTGAAGCTTTTAAATACTTCTCTTTTCATGTCTTATGATTAACCTGTCAAATCAGTGCATCATATGGTCA[A/G]TGTAATGGTCCCCAGGTTGAACAAATATCTAACTAGTGTCCATTGATTCCAAGTTAGTGGATGATGAATCTTTTTGGATACTTTCAAAGATGGCTGCCAG	from_RNA_seq	.	.	.	.	.	No-Value	.	[GO:0000151]:ubiquitin_ligase_complex;[GO:0005488]:binding;[GO:0005515]:protein_binding;[GO:0005634]:nucleus;[GO:0006350]:transcription;[GO:0016567]:protein_ubiquitination;[GO:0019941]:modification-dependent_protein_catabolic_process;[GO:0030154]:cell_differentiation;[GO:0043086]:negative_regulation_of_catalytic_activity;[GO:0045449]:regulation_of_transcription
ENSBTAG00000010865	286800	CACNG2	A	W	3PRIME_UTR	5	80598818	ss914082864	TCTCGCTTTTTTTTAAAGTTTGTTTTTCCTTCCCTCGTTTATATTTTTGCACATTTATTGTTTTGCCTTTGTTCCTCTTATATGTTGTTCTTTTTTTTTT[A/T]AATTTACTTGTTATGTTTTTCTCTTTTTTTGTTGTTTTTTTGTTTTTGTTTTTTTGCTTGCCTTTTGAAAGGTTTGTCCCCCCTGGTATGGTTTGGTGTC	from_RNA_seq	.	.	.	.	.	No-Value	.	[GO:0005245]:voltage-gated_calcium_channel_activity;[GO:0006816]:calcium_ion_transport;[GO:0007528]:neuromuscular_junction_development;[GO:0016020]:membrane;[GO:0016021]:integral_to_membrane;[GO:0019226]:transmission_of_nerve_impulse;[GO:0042391]:regulation_of_membrane_potential;[GO:0050877]:neurological_system_process;[GO:0051899]:membrane_depolarization;[GO:0060081]:membrane_hyperpolarization
ENSBTAG00000010865	286800	CACNG2	C	T	NON_SYNONYMOUS_CODING	5	80599275	rs43436465	CATGGAGATCTCCGTGGACGGCAAGGTGTTGAAGCCCTTGATGCCCACGGGGGAGGCGTCCCTGGAGTGTGAGGGCTCGGTGGAGCGCGAGCTGGAGCGG[C/T]TGCGGCGCTGGTAGCGGTAGCGGTAACTGGGGATGCGGGTGATGGCGGAGGCCTGGAGGTAGTCCGTGGCGCGGGCTGTGGCCCGCAGCTGTTTGTGCCG	from_Ensembl
ENSBTAG00000004999	510651	LOC510651	G	S	3PRIME_UTR	5	83808580	ss914082865	ATGGTTTCCTTGACAAATACCACCTATTTCTTATGTCTGCTACCCACAAAATAAGGTTCTCAAGCCAATTTAATTAATTTCAATGATATGTATAACCTAA[C/G]GGGTAACCAGACTCAGAAATTTTATCATGGCAATCTTGAGTATTTCCAGAAAAATATTTAACAGAAATTTTCTGGTGGTAAGAAGAATTAAAGTCTCAAA	from_RNA_seq	.	.	.	.	.	No-Value	.	.
ENSBTAG00000004999	510651	LOC510651	T	W	NON_SYNONYMOUS_CODING	5	83812560	ss914082866	TTGCTCCTTCCTAGGTGTGTGCTGCAGATCCTTCTGGTCTTCAACAGTGTTTGTATTTTTAAACACTCCATCTGGACATAATTTAAACTCCAGCATGCTT[A/T]GTTTTTCCGTGGTATCTTTCACAGGTAATGGGTTCTTACATTTACTTTCCGGTCTCTTTTCTTTAAGCTTCCTGGGTGAATTGTCTAATTTTGTGAGACA	from_RNA_seq	1621	L	Q	SPLSPR	0.8	0.8	69.7	.
ENSBTAG00000004999	510651	LOC510651	C	C/T	NON_SYNONYMOUS_CODING	5	83813187	ss914082867	TGGTGATAGAACTCTATTCATTTTAGATGAGCTATCCTTAGAGCCCGAGGATTTAACATTTGATACTGTCTTTTCTTTAATCCAAGCTCTTTCATTTGGC[A/G]TTGAAAAATTACAGAATTTAAATGCACCACCTCCCACATTTTTATTCTGCTCTTGTTTATCATGTTTCTTCCTCTTTATCTCTGAATCAAGTGTGATCCC	from_RNA_seq	1412	T	M	NETTIY	-2	2	51	.
ENSBTAG00000004999	510651	LOC510651	T	C/T	NON_SYNONYMOUS_CODING	5	83814403	ss914082868	GTCTTATCATGGAGACTTTCATCTGTAGTAGGATCCTGTTCAGTATAACTGCAGGACGTATCAGCTTCCTGAGGGTAACTGTCCTGCTGAGTAGCAGCTG[A/G]TGAACATGTATCATTTGCCATGCTTTCATTTTCAGTGATATGCTCCAAACTGCCTTCCTCTAGAATTCCACTCTTTGCTTCAACACATTTCAAAGGTGAC	from_RNA_seq	1007	S	P	SPVLL	0.2	0.2	50.9	.
ENSBTAG00000004999	510651	LOC510651	G	R	NON_SYNONYMOUS_CODING	5	83815726	ss914082869	GTTTTACTTCCAGAAGTAAGTAAACTGAGAATTAGCCTATTTTTATTTGGATATTTTGAAATATATTCCTCAGATGATGTAGAATGAGGAAGAAAAGTTA[C/T]TTCAGAATTTGTTGGCACATTTTGTGCAATGCTGACAGAATTTCCTGATGAAAGCTGGGTGTTATTTAATGGTGCCTGAGTTACCTCAACAGTTGATGTC	from_RNA_seq	566	V	I	TTT	-1	1	51.5	.
ENSBTAG00000000219	537804	GRIN2B	G	A	SYNONYMOUS_CODING	5	103291744	rs43445823	GACATGCAGCGGTTACAGCCGCCTTACCTCTGCCGTCAGCGAGGCACCTGTTGTAACCCACGGGGCTAAAGTACTCGAAGACAAAGACAGCCACGGCTGA[G/A]ACGATGAGGAGCATCACAAACATCATGACCCACACGTCAGCGCTGAATGGCTCTGGGGAAGGAGAACATCAGTACTTGGTTAAAACAGTTAAAACAGTCC	from_Ensembl
ENSBTAG00000019669	533844	CD163	T	A	STOP_GAINED	5	109176240	rs43241506	AATTTGACAAAGTACTCACCAAGAGCACTGGTGATCAAACAGGCATAGAGAACTGAGACCACAGCAAGAGTGAAGGGACCGAAGTGGACAGAACACCTTT[T/A]AAAACCTGTGGAAAGCAATAAAAGAAGGTAAAAGTATAGTCTTTCCAACCAAAGAGGCTTTAGAGCAGGCAGGTGCTTTCAGAGGTTTGAAATTAACAAA	from_Ensembl
ENSBTAG00000030222	513297	L3MBTL2	C	T	STOP_GAINED	5	119532274	rs43451878	CGGGGGTCGCCTGCGGCTCCTCTATGAGGATGGTGACAGTGACGACGATTTCTGGTGCCACATGTGGAGTCCCCTGATCCACCCTGTGGGCTGGTCCAGG[C/T]GAGTCGGTCACGGCATCAAGCTCTCAGGTTAGCCGAGTCCCTGGCCAGCATGGGCCTGGGTCAGGGGGGCACATCTCTGCACCCCACAACTACTCTGAGT	from_Ensembl
ENSBTAG00000012481	616055	CHADL	C	C/T	3PRIME_UTR	5	119551092	ss914082854	GTGGCCCCGTGAGGCAGGACCCCAGGAACCAAGGCCTGAGAACAGCTGCTTTAGGGGAAATGTTTCTCAGTGGTCACTGCTGCCACACTTTATTTGTGAA[A/G]CCCCGGGCACAGCCCAGACACACACAGAGCACATGGGGAAAGCACGGAGTGTCGCAGGGCTCCTCCAGCCCAGCCCAGCCCCCACCTTGCCCCGGCCCCA	from_RNA_seq	.	.	.	.	.	No-Value	.	[GO:0005098]:Ran_GTPase_activator_activity;[GO:0005515]:protein_binding;[GO:0005737]:cytoplasm;[GO:0007165]:signal_transduction;[GO:0048471]:perinuclear_region_of_cytoplasm
ENSBTAG00000012481	616055	CHADL	G	R	3PRIME_UTR	5	119551668	ss914082855	CAGGCAGGACAGGACACACCCGGCCAGCAGTGCCCCAGGCCTGGTGCCGCCCGCAGCGGGGGCAAGGAAGGCAGGCGGGGGGATGGCCGCCGGGGCCTGG[C/T]GCCTGCGCAGAGAGCAGAGCGTCCTCAGACGGCGGCAGCTTTAATGGCACAGCAGCCTGCAGCCCTGGCGCCTGGGGGCCATCAGCTCCGCTCCAGCGGG	from_RNA_seq	.	.	.	.	.	No-Value	.	[GO:0005098]:Ran_GTPase_activator_activity;[GO:0005515]:protein_binding;[GO:0005737]:cytoplasm;[GO:0007165]:signal_transduction;[GO:0048471]:perinuclear_region_of_cytoplasm
ENSBTAG00000012481	616055	CHADL	T	C/T	NON_SYNONYMOUS_CODING	5	119557146	ss914082856	TGCTGGGCTATCAGCATGGAACTCTTGGGCCCGAGGCGCAGCAGCTTCTCCGGGGAGGGGAAGGCCAGGAAGGTGGAGACGTCTGCGGGAGGCGGGGAGG[A/G]CAGGACAGGAGCTGGTTCCTGGGGGACAGGCGGCACAGGTGGCTCTGGAGAGGTCCATGTCCAGACTCCTTGCCCAGAAGGACGCCCCTCACTCGGGCCA	from_RNA_seq	481	S	P	SSSS	-5	5	62	[GO:0005098]:Ran_GTPase_activator_activity;[GO:0005515]:protein_binding;[GO:0005737]:cytoplasm;[GO:0007165]:signal_transduction;[GO:0048471]:perinuclear_region_of_cytoplasm
ENSBTAG00000002782	534109	ZC3H7B	C	C/T	SPLICE_SITE	5	119617611	ss914082857	ACATCCGGGCGCTGTTCCGCAAGGCGCGGGCCCTGACCGAGCTGGGGCGCCACAAGGAGGCCTACGCGTGCAGCAGCCGCTGCTCCCTGGCCCTGCCCCA[C/T]GTGAGTGCCGCCTCGCTCGCGGAGGCCAGGCTCCCCATCCTCTCTGGGCCCACGTGCCTCACCCCTCTGAGCCTTGCTTTCCTCCGCTGAGATGCTGATA	from_RNA_seq	148	.	.	.	.	No-Value	.	[GO:0003676]:nucleic_acid_binding;[GO:0005515]:protein_binding;[GO:0005622]:intracellular;[GO:0008270]:zinc_ion_binding
ENSBTAG00000026501	282211	CYP2D6	T	C/T	3PRIME_UTR	5	120247991	ss914082858	GCTAAGGCCACTTGACTGCCAGGGGCTGGTCAGGGGTCCCAGGTAGGACTCAAGTCACAATGGAGCCACCAGACACTGGTTTATTGACCATCAGGCCTAC[A/G]GCTGAGGAGCGGCTGGGGGCTGGATGCCTGCCTCTAGCGGGGCACCGCACAGAGCTGGTAGGGGGCTGGGGTCACCAGGAAGGCAAAGACACCGTGCTCG	from_RNA_seq	.	.	.	.	.	No-Value	.	[GO:0004497]:monooxygenase_activity;[GO:0005506]:iron_ion_binding;[GO:0005783]:endoplasmic_reticulum;[GO:0005792]:microsome;[GO:0009055]:electron_carrier_activity;[GO:0016020]:membrane;[GO:0016491]:oxidoreductase_activity;[GO:0016712]:oxidoreductase_activity,_acting_on_paired_donors,_with_incorporation_or_reduction_of_molecular_oxygen,_reduced_flavin_or_flavoprotein_as_one_donor,_and_incorporatio…
ENSBTAG00000000662	523151	TCF20	C	T	SYNONYMOUS_CODING	5	120305413	rs17870365	GGCAGTTCCTACTATCTGGACTTGGAAGGTCCTTGGAGGACTCCCTCTTAGGGATGGACTTGATCTCCTGACTGTGAGAAAGATGGGCATAGGAATTGTA[C/T]GCTTTGTCAGTGCCTTCTTTTGACGGGTGAAGGAGGCGCCCTTTATCTTCAGTGTTACTGTTCTTCACATCCTGTGACTGTCTCTTACTGGGAATGGGAG	from_Ensembl
ENSBTAG00000000662	523151	TCF20	A	R	NON_SYNONYMOUS_CODING	5	120306441	ss914082859	GGTGTGGGTCTGCTGTCCTGCGGGCCGTAGTCTGAGATGGAATCATGGGTCGCCGCTCCGGGGCTGGCATTGCCTCGGTAAGACTCGTGCTTGATGCTAG[C/T]AGGGTGGCAGTGGTCTCCCGATTTCTTGTTGTTGAAACTAGCTTGGGACTTGGACTGTTCAAAGTCTTCCTCTTTTATCTGCCCACTCTGGGATTTCAGC	from_RNA_seq	962	T	A	PTATAAP	0.3	0.3	79.2	[GO:0005515]:protein_binding;[GO:0008270]:zinc_ion_binding
ENSBTAG00000012818	503621	PDLIM5	G	K	NON_SYNONYMOUS_CODING	6	31884650	ss914082875	GAGAACAACTGATTTTGGGGGTGGGTGGAAATTAAGTGTTGCCTGGAAATTGCCTGAAAGAAGAGTTTGATAAGAGCAGAAAGCACCCTCGGCCACCTAC[A/C]CATTTTGCTGTTTACTGTCACCCTGGGATCCTCTTCTCTGTCCCTCCGCTAGCTCCTGGGCAGTCTCGGCACACACGCTGGTGACTGTGGGCTGCCGTGG	from_RNA_seq	128	G	V	T	2	2	9.5	[GO:0005080]:protein_kinase_C_binding;[GO:0005515]:protein_binding;[GO:0030018]:Z_disc
ENSBTAG00000012818	503621	PDLIM5	T	C/T	SPLICE_SITE	6	32016672	ss914082876	AGAGCACAGGACATTCAGAGATTTCAACAACTCAGCCGTGATGTTTCTAGGATTATGCATTGAGTGAACATCTACAACAAAATCTGTAAAGTTTGCTTAC[A/G]CTTGAGATTGTCAAAGGCATGTTGAAATCCTTGCCACCTTGCAGCCGGAAACCCCAGGGAGCTGGGCCAACCAAGGACACACTGTAGTTGCTCATGGTTC	from_RNA_seq	32	.	.	.	.	No-Value	.	[GO:0005080]:protein_kinase_C_binding;[GO:0005515]:protein_binding;[GO:0030018]:Z_disc
ENSBTAG00000019808	616908	CCSER1	G	T	5PRIME_UTR	6	36099801	rs41574929	GTTGGGCTCCTTCTCTCTACTCCCAGTTGTACAGAGTAGAGCTGCGTTATTTAATAATCCTCCTGCTCCTCCTGCCCGCTCCAGCAGAGCTGCTCTGCCT[G/T]AGCCACCGCTTCCCAGTCAGTCATGTTGTGGAGAGAGGGAGAGAGAGGCGGATTGGCAGTCGGTCGGCGACTATTTGTGGTGAGAGAGAGAAGAGCAGAG	from_Ensembl
ENSBTAG00000005754	540329	PPM1K	G	R	NON_SYNONYMOUS_CODING	6	37274609	ss914082877	CTCTTTCTACTCAGTTGCATCATTTTTCTGGAAGGCATCCCATTATTGTTCCATTGACCTTTCTCTCATTCCCGAGCCCTCTGGAGTTATGTCAACAGCT[A/G]CCTTACTTACTTTGGTAAGAAGTGGTGGGAACCAGGTGAGGAGGAGAGTGCTGCTCAGAGCCCGCGGTCTGCAGGATGACAGGTGGGTGATGCCCACGTG	from_RNA_seq	5	A	T	AAAAAL	-3.3	3.3	73.3	[GO:0000287]:magnesium_ion_binding;[GO:0003824]:catalytic_activity;[GO:0004721]:phosphoprotein_phosphatase_activity;[GO:0004722]:protein_serine/threonine_phosphatase_activity;[GO:0005739]:mitochondrion;[GO:0005759]:mitochondrial_matrix;[GO:0006470]:protein_amino_acid_dephosphorylation;[GO:0008287]:protein_serine/threonine_phosphatase_complex;[GO:0016787]:hydrolase_activity;[GO:0030145]:manganese_…
ENSBTAG00000005754	540329	PPM1K	C	C/T	3PRIME_UTR	6	37288379	ss914082878	CGAACCTGCGGCTCCTGCACTGCAGACAAGATTCTTTACCTCTGAGACACCAGGGAAATCCCAGGTCTGTCTTGCCCCCGCTCAATTCATTCCTGTTCTT[C/T]TGTAGCTAATATATAGCTGTGACTATTCATTCATATCGGAAAAGAATGTCCAATAAAGAGTTCTTTGGTCAAAGCTATACAAAGTACATCTGATAGTATC	from_RNA_seq	.	.	.	.	.	No-Value	.	[GO:0000287]:magnesium_ion_binding;[GO:0003824]:catalytic_activity;[GO:0004721]:phosphoprotein_phosphatase_activity;[GO:0004722]:protein_serine/threonine_phosphatase_activity;[GO:0005739]:mitochondrion;[GO:0005759]:mitochondrial_matrix;[GO:0006470]:protein_amino_acid_dephosphorylation;[GO:0008287]:protein_serine/threonine_phosphatase_complex;[GO:0016787]:hydrolase_activity;[GO:0030145]:manganese_…
ENSBTAG00000005754	540329	PPM1K	A	T	3PRIME_UTR	6	37289419	rs43458826	TGGGAATAGAAGAAAATAAATCTTGAGCTTTCCTGCCTGTATTAGTTAGGAATTGTCCTTTGGAAAAAAGGGTATGGGAATTTTTCAAGGAAGAAAAAAA[A/T]TTTTTTTTTTCAAGGAAGTTTGGTAAAAGAAAGGAAAATATTACAAGAAAGAATATGGTCTTCTATTCATTGCCTGGAAAGTGAGGAACCAAAATGGTCT	from_Ensembl
ENSBTAG00000005754	540329	PPM1K	T	C/T	3PRIME_UTR	6	37290067	ss914082879	CATAAAAGATAAGCATACATGTATTAGGCTTCTAAGTCTATTACTGAAAATTATGCAAATAATGGAACAAAATGACTGTTCTAAATAGTTTTTTTAGTTA[C/T]AACTGTGAATTTGCCATGTGGCTATTACCATGTGGGTATCGGTATGGTGTAAATTATATTAATGTAATTAAACTTAAATCAATCATATTTATGTTTGCCT	from_RNA_seq	.	.	.	.	.	No-Value	.	[GO:0000287]:magnesium_ion_binding;[GO:0003824]:catalytic_activity;[GO:0004721]:phosphoprotein_phosphatase_activity;[GO:0004722]:protein_serine/threonine_phosphatase_activity;[GO:0005739]:mitochondrion;[GO:0005759]:mitochondrial_matrix;[GO:0006470]:protein_amino_acid_dephosphorylation;[GO:0008287]:protein_serine/threonine_phosphatase_complex;[GO:0016787]:hydrolase_activity;[GO:0030145]:manganese_…
ENSBTAG00000017704	536203	ABCG2	T	C/T	SPLICE_SITE	6	37386084	ss914082880	TTGGGTATCTTATTTTTGTGGATAAGTTAGATATACTACAGAGTGATGGTATTAGAAAAGACCTGATATATCTTGTTAAAATGCCATTTTTCTTTAAGGA[C/T]GATGTTGTGATGGGAACTCTGACAGTGAGAGAAAACTTACAGTTCTCAGCAGCCCTTCGGCTTCCAACAACTATGACAAGTTACGAAAAAAATGAACGGA	from_RNA_seq	129	.	.	.	.	No-Value	.	[GO:0000166]:nucleotide_binding;[GO:0005515]:protein_binding;[GO:0005524]:ATP_binding;[GO:0005886]:plasma_membrane;[GO:0006810]:transport;[GO:0016020]:membrane;[GO:0016021]:integral_to_membrane;[GO:0016887]:ATPase_activity;[GO:0017111]:nucleoside-triphosphatase_activity;[GO:0042803]:protein_homodimerization_activity
ENSBTAG00000017704	536203	ABCG2	A	C	NON_SYNONYMOUS_CODING	6	37418108	rs43702337	ATTTGTTTTTTGTAGATATTTTCAGGGCTGTTGGTAAATCTCAAAACCGTCGTGCCTTGGTTGTCATGGCTTCAATACTTGAGCATTCCTCGATACGGCT[A/C]TGCGGTATGTTCTCCTTATCTGTCACCGTGCTGGTTCATTGTCCCCATGCTGGAAACAGCCAGAATAAAGCCTCTCATATCCTTGGCCATGAGCTGTGCA	from_Ensembl
ENSBTAG00000020031	530393	PKD2	G	R	3PRIME_UTR	6	37433107	rs29010895	GTTTAAAATGAACGTATTTGCTGAATCAAAACTTTTGATACATCCTAAAAATTTTAGTAAGTTTATCTTCCTACATTAGTTGCAAGTAAGTTCAGCCACA[C/T]GAGCAAAAGACTATACAGATAAATCTTTATACTAAACTAATTTTAAGGAAAACATCAAATTTAGTGATTTGGCTCTTTCCAATTCTCCTATGTTATTGTG	from_RNA_seq	.	.	.	.	.	No-Value	.	[GO:0001822]:kidney_development;[GO:0001892]:embryonic_placenta_development;[GO:0002133]:polycystin_complex;[GO:0005102]:receptor_binding;[GO:0005216]:ion_channel_activity;[GO:0005267]:potassium_channel_activity;[GO:0005509]:calcium_ion_binding;[GO:0005515]:protein_binding;[GO:0005886]:plasma_membrane;[GO:0005929]:cilium;[GO:0005932]:microtubule_basal_body;[GO:0006810]:transport;[GO:0006811]:ion_…
ENSBTAG00000020031	530393	PKD2	G	R	3PRIME_UTR	6	37433382	rs29010894	TAAAAAGTAAGTGAAATGGTTGGTCCCACAGGCATTAGATATAAAATAACAAAAAAACATAGTGTTCAACATTTATCATAACCATTCATACAAATTCTAG[C/T]ATAATGACTACATACCCATTCTATGGTTTGGGATTCTTTTCCAATTCATCTTTTAGAAAAGTGTACCCCAGGAAGGTAGTTAAAATAGAAGCCTCCTTTC	from_RNA_seq	.	.	.	.	.	No-Value	.	[GO:0001822]:kidney_development;[GO:0001892]:embryonic_placenta_development;[GO:0002133]:polycystin_complex;[GO:0005102]:receptor_binding;[GO:0005216]:ion_channel_activity;[GO:0005267]:potassium_channel_activity;[GO:0005509]:calcium_ion_binding;[GO:0005515]:protein_binding;[GO:0005886]:plasma_membrane;[GO:0005929]:cilium;[GO:0005932]:microtubule_basal_body;[GO:0006810]:transport;[GO:0006811]:ion_…
ENSBTAG00000020031	530393	PKD2	C	M	SYNONYMOUS_CODING	6	37439120	rs43702346	CAATAACCCACTACTTAATAAGCTGTTTGAAATATTGCAGGTGTTGAACCAATCATGTTCTCCTAAACCAGACCCACCCTCTCTTTTTCCAAGTCGTCTC[G/T]CATCTGCTGGTGCTCATGTTCAGTCAGTTCCTGGTCTCCATCCTGGTCATATTTTGTGAATATTGCCTCAATCTCTGCATCAGTATGGCCTTTCCTGAAA	from_RNA_seq	781	.	.	.	.	No-Value	.	[GO:0001822]:kidney_development;[GO:0001892]:embryonic_placenta_development;[GO:0002133]:polycystin_complex;[GO:0005102]:receptor_binding;[GO:0005216]:ion_channel_activity;[GO:0005267]:potassium_channel_activity;[GO:0005509]:calcium_ion_binding;[GO:0005515]:protein_binding;[GO:0005886]:plasma_membrane;[GO:0005929]:cilium;[GO:0005932]:microtubule_basal_body;[GO:0006810]:transport;[GO:0006811]:ion_…
ENSBTAG00000020031	530393	PKD2	C	S	NON_SYNONYMOUS_CODING	6	37445366	ss914082881	AGAACACAAATGTAGTGAAATAAATTGGTCCCAAAACTCGATTAGCTTCCTCAATCTCTGCGAAGTTGATATCACCCAAAATGATACGGAATTGAGTGAA[C/G]CTATAAAAACAAAACAAAACACAACACCACAATACAAAAACAAAGAGTGTCCAGCATTCTTTTGACATAACATTGCTCAAAAGATAATTTCATACTTTTG	from_RNA_seq	635	I	M	IIIIIII	-3	3	97.4	[GO:0001822]:kidney_development;[GO:0001892]:embryonic_placenta_development;[GO:0002133]:polycystin_complex;[GO:0005102]:receptor_binding;[GO:0005216]:ion_channel_activity;[GO:0005267]:potassium_channel_activity;[GO:0005509]:calcium_ion_binding;[GO:0005515]:protein_binding;[GO:0005886]:plasma_membrane;[GO:0005929]:cilium;[GO:0005932]:microtubule_basal_body;[GO:0006810]:transport;[GO:0006811]:ion_…
ENSBTAG00000020031	530393	PKD2	G	R	NON_SYNONYMOUS_CODING	6	37446512	ss914082882	TTTGGTAGTTACACAGCCACCATGAAGGTTTCTTTAACCTTGAGAAGGCAGTGTTTTCTCTGATTAAATTTGTCTTCTTAATTTCATATATACTTACATA[C/T]ACTCTTGGAAAGTACTGAAGTCATCAACTTGAGTGCCAAAGACAAGGTATGCCAACTGAGCATATGCTAAGAAAATAATGAAGAACATAATCGCAAAGCC	from_RNA_seq	634	C	Y	CCCCCCC	-11	11	97.4	[GO:0001822]:kidney_development;[GO:0001892]:embryonic_placenta_development;[GO:0002133]:polycystin_complex;[GO:0005102]:receptor_binding;[GO:0005216]:ion_channel_activity;[GO:0005267]:potassium_channel_activity;[GO:0005509]:calcium_ion_binding;[GO:0005515]:protein_binding;[GO:0005886]:plasma_membrane;[GO:0005929]:cilium;[GO:0005932]:microtubule_basal_body;[GO:0006810]:transport;[GO:0006811]:ion_…
ENSBTAG00000005108	534164	SLIT2	A	C	NON_SYNONYMOUS_CODING	6	41352735	rs42852239	CAGCCACACTTTACCACCTTCTCCACCTCGTCCACAAACGAGGACCCATCAGTGCATTCGAAAGAGTATTTCCTTCTCTTGCTCCTCAGAGGTCCGCAGC[A/C]CTGCCCGCCTGCACAGCCCCCTCTGCATTCCAACCGAGACACCTTCTTGGTCGTCTGGCAAGCGGCGTAGCCCTGCTGCTTTTGGTAATAATCTCTTATC	from_Ensembl
ENSBTAG00000017520	614299	KCNIP4	C	M	3PRIME_UTR	6	41420270	rs43461636	AGAATAGATACCTGATTTATTGTTGCAGAGACAGTTGCAAATTTCCTCCTACTCTAGCCTCTTGGTCTTGGTGATATTTCTGCAAAACAAGGAAGGTGTG[G/T]GTATCTTTAGTAATACTGTGGCAGCTTTACGATTTTGGCTTAAGGTAATTAAAAATAATCTGAATAATTGGAGTTTTATGATGAGCTAAATCATAATACA	from_RNA_seq	.	.	.	.	.	No-Value	.	[GO:0005509]:calcium_ion_binding
ENSBTAG00000040398	511259	MGC148692	G	R	SYNONYMOUS_CODING	6	74278252	rs43466840	GGGGGTGGCCCTCCACACAGACGCTGGCTGCGTTTGCCCAGGACTTCCTGTGCTCCCGTTTGACTTGAGCACTCTCTCTGCCGTTCCAGTCCAGTGAGAC[A/G]CCAAGTTCTCCAAGTCCTCTGAATCTGCCGGGAGCCAGAAGTGAGATGGAAGAGAAGGTAATGTGATTTGAACTTGTGTGTGTAGCTTCCTTAGTTTAAC	from_RNA_seq	62	.	.	.	.	No-Value	.	.
ENSBTAG00000040398	511259	MGC148692	C	C/T	SYNONYMOUS_CODING	6	74279810	ss914082883	AACCATCCCGGCCCAAGAGGCACCTTTCTTCTGCTGGCACCATCGAAAGTGTCAACCTGGATGCCATCCCCCTGGCCATTGCTCGACTGGATAATAGTGC[C/T]GCCAAGCACAAACTGTCCATTAAGCCAAAAAACCAGAGGGTGTCAAGGAAGCACAGGCGACTTGTCGGGGTATGTATGGCCTGGCAGACATCCTGATGCT	from_RNA_seq	119	.	.	.	.	No-Value	.	.
ENSBTAG00000013495	537096	WDFY3	T	C	SYNONYMOUS_CODING	6	103518851	rs43486828	GGCAGGATCTCCAGGCCACAGAAGAGCAGGATGACATAAGTGAGCAAGCAACAGTGCAAACCTTGTCTGACTCATAGGTCCCCAGCCTGCAGCTGAGGTC[T/C]GCGTAGCCCCAGGCGAAAGTCTTGTTCCAGGTTGGTGGGATAAGAACCTTATTCTGTTCTACCGCAAGAATGCCTTTGTCTGTACACACGATTTGTCCCA	from_Ensembl
ENSBTAG00000013495	537096	WDFY3	T	C/T	NON_SYNONYMOUS_CODING	6	103561917	ss914082870	CTAATAAGAGAAAATGCTTGCAAAAAAAGAAGGGAAACTTGAGACCGCCATGACAAACGCTGACTTTTGAGCACTCACCGCCACGTTGGTTTCCTGCTCC[A/G]TTTCTGGCACGTAAGGGTAATGGTTATAAAACATATCATTTCGCACCATTTTTTTCCTCATTCTGCAGGGACCCTCTGTCATCTCCAACATCCACTTGTC	from_RNA_seq	2400	M	T	TTTTAP	4.3	4.3	78.8	[GO:0005488]:binding;[GO:0008270]:zinc_ion_binding
ENSBTAG00000013495	537096	WDFY3	C	T	NON_SYNONYMOUS_CODING	6	103566152	rs43486823	AAGGGCACCCATATAGGACAGTCATGTTTAAGTCTCTTGGCCACATGGTATCTGTAAACGTTCTTACCTAGATGATTCTGCCAGCACTTCAAACTAGCTT[C/T]TTCGATGAGCGGCCTTGCTATAGCTATGTCCACGTGGCCTCTTTCATTCACAGGTAGAGTGACTTTGAAAAGCTCCTCCAAGACTTGTTTCTTACTATGA	from_Ensembl
ENSBTAG00000013495	537096	WDFY3	C	T	SYNONYMOUS_CODING	6	103627410	rs43708510	TGACGGCATCAGAACTTGAGAGAGATGAAGTTGCCACGTGTGGTTTCAGGTCAGCAACGTTTTTAGGAGGGTAGACGGGGGGAGTAGAAACAGAATGATA[C/T]GCGTGCCTGTGAAGAAGAAAGAAGGGTAATTGGGTATTTAATTTCAATCATAGTCTCTGTTCATTTTCTTCATCTTCTATTACTTTAATGTTGGGAAATT	from_Ensembl
ENSBTAG00000013495	537096	WDFY3	G	R	NON_SYNONYMOUS_CODING	6	103661375	ss914082871	CGTTCTGCTAGAGGTAGCTCATTCTGTGCACCTCCAACTGCCTCAGGCACATGTGGAAGGTCAAAAAACAGATATAAACATTTAACCAGGGTGGAAGGCA[C/T]TGACATTGTTGTCATGCAGTCCACGGTTTTCTGGAAAACAAATGGATAAATAAAGTGAGTAGACAGAGAGATATAACTGAAAGTCGCTCAGCTGTGTCTG	from_RNA_seq	149	V	M	VVVVVV	-3	3	100	[GO:0005488]:binding;[GO:0008270]:zinc_ion_binding
ENSBTAG00000003218	536021	RAB28	A	R	3PRIME_UTR	6	113228213	ss914082872	TATCCAAATATACCTTTTCTGTAATGAAAAGGGATGTGGCTGAAAGAAAATTCTCCCCCAAAGGTAATTTAAATAAATTTATTTGCAGGAGAAAAATATC[C/T]GCCCGTCAGGTACAGTCTGATCCACAATGATCCAATAATAGTCACAGCTCATTCTGGGAGGACTCTTACACAGGCTGTAGGAGCAAGTCCGCACGGAGCA	from_RNA_seq	.	.	.	.	.	No-Value	.	[GO:0000166]:nucleotide_binding;[GO:0003924]:GTPase_activity;[GO:0005515]:protein_binding;[GO:0005525]:GTP_binding;[GO:0005622]:intracellular;[GO:0005886]:plasma_membrane;[GO:0006886]:intracellular_protein_transport;[GO:0006913]:nucleocytoplasmic_transport;[GO:0007165]:signal_transduction;[GO:0007264]:small_GTPase_mediated_signal_transduction;[GO:0015031]:protein_transport;[GO:0016020]:membrane;[…
ENSBTAG00000004316	508527	BOD1L	T	C/T	3PRIME_UTR	6	113405259	rs41257208	ACAAGAATATGAACAAAACACTTTAAAATAATCTCAATTATTTGGCAACTCATCACATCATTGCTAGAGACAAATTTGATCTTAAGAAAAGTTTAATTTT[A/G]TGAAAAACTTAAGTTGGACAGTTTGCTCATATGGGAGTTAAAACATGTTTAAAAAAGAATCTGGCAATAAAGCCAGGTTCTATCTTGAAATAACTGTGTA	from_RNA_seq	.	.	.	.	.	No-Value	.	[GO:0003677]:DNA_binding
ENSBTAG00000004316	508527	BOD1L	A	M	NON_SYNONYMOUS_CODING	6	113428831	ss914082873	ACCTCAAACCAAAATAATCCCAAGTGATAACAACAAAATCCAAACAATTACGGTGACTTACATTTGGTGAGTCAATCGCCAGCGAAGGCTCCCTCTGCAG[G/T]TCAACTGTTCAAAGACAAAAATGAGAAATAAGGAAACTGAAAACTGGTTATGAACAACAGAGAAACCAATTGAGAGCTTTTTAGTTAAGTGGGGCTATGT	from_RNA_seq	1045	E	D	EKED	-1	1	63.6	[GO:0003677]:DNA_binding
ENSBTAG00000004316	508527	BOD1L	A	G	NON_SYNONYMOUS_CODING	6	113435216	rs42237242	AAGGGAACATGAGCAACCCGTCCTGGAAGAGAAGGACGGCAGCGCTATCATCTCCACAAGCTCAGGAGAGGACTGCGAGGGCCCCGTGTCCAGTGCTGTC[A/G]CGCGAGAGGATGCCCAGGCCTCGGTCAGGCCGGCGGAAGAGGCGAGCGACATGGCCATGATTTCCACCAGCACCTCGGAAGGCTGTGAGGCGGTCATGGC	from_Ensembl
ENSBTAG00000004316	508527	BOD1L	G	R	NON_SYNONYMOUS_CODING	6	113436001	ss914082874	TTCGTTCTCTACGGAGGTGATGTCACCCTCATCTTTTTCGCCCGGTGACGTGTGAGGAGGCTCATGTTCTGGCACAGCAGCGGACACGAGGGCCTCGTAA[C/T]TGTCCCCCACCAGGCCAGTGGAGGGCGTGGTATCGTCGGCTTTTTCGTTTCTGCTGAGCTCACCGTCCCTGCGGTCTAAAGCTGCGCTGGTCATGGGCCC	from_RNA_seq	420	S	N	SSSS	-3	3	61.4	[GO:0003677]:DNA_binding
ENSBTAG00000004316	508527	BOD1L	A	G	SYNONYMOUS_CODING	6	113436381	rs42237241	ACGATGAGGGCGTGGTGACCAGCACGGGCGCCAAGGAGGACGAGGATGAAGGGGAGGGCGTGGTGACCAGCACGGGCCGGGGGAATGAGGTCGGGCACGC[A/G]TCCACGTGCACAGGGATGGAAGAGGAGAGCGAAGGGATGTCGGTCTGCGAGAGCGCAGGCGGAGACGCTCAGCTTGGCCCTGTGGCAGGGCGTGTGGACG	from_Ensembl
ENSBTAG00000006683	522574	ZFYVE28	C	T	SYNONYMOUS_CODING	6	119389048	rs42756850	CCGGGGGCATGAAGCTGTCGGCCACGGTCATCTTCAACCCCAAGTCGCCCGCCTCCCTGGACTCCGCCCTCACCCACCCGGGAGTCCCGGGAAACGGCGT[C/T]CCCGCGGCGGCCGAGGGCACGGCAGGCGGCCCCCACAGACTCAGCGCCACGGCCACCAACTGCCTCCTGAACTCCTGCGTCTGCTGCGCGGGCTGCGCGG	from_Ensembl
ENSBTAG00000006683	522574	ZFYVE28	C	T	SYNONYMOUS_CODING	6	119403927	rs43115869	CCGGCACACCGGGCTTGCTTCTCAGATTTGCCGAGCGGTCCTGCCAGGCCGCCCGCCGGCACTGCGTCCCAGCGCCCTTTCTGCTTCTGTTTCAGGACAA[C/T]GTGCTGAACATCATTAACCAGATTATGGACGCGTGCATCCCCCAGGACCGAGCCCCGCGGGACTTCTGCGTCAAGTTCCCTGAGGAGATCCGCCATGACA	from_Ensembl
ENSBTAG00000002525	616568	LOC616568	T	K	3PRIME_UTR	7	10135670	ss914082884	CCAGGCACCTGGCCCGAGGCCCCAGCACAGCCTCCTCACAGGAGCATGTGACCATGGGAGGAATGACAAAGTCAGGTGTCTTGCTCCAAGTTATCCAGAC[A/C]GGATGTGGGAGGGGGTAGTGGGGACACAGGAAGTCGGTGAAAAGATCCCCCTGGCCTTGGCCTGTGCGGAGACCTCGGCACCTGCAAAGCCAGTCCGTCA	from_RNA_seq	.	.	.	.	.	No-Value	.	.
ENSBTAG00000002525	616568	LOC616568	A	M	SPLICE_SITE	7	10140727	ss914082885	TTCCTCGGGCCCCGGTTCCGAGCCGAGGCCGCCGCCGCCGCCGCCTTGCTCTTCGCTGGCTTCTGCGCCTGGAACTTGCGCTGCCCCTGCGCCATTGTCA[G/T]CCACGCATCGGAAGAGGGGAAAGTCGCAGAAGGAAGGCGCAGGGCACGATGGGATACAGTGGGGCTGAAGGGCGCAATGACTCACGGGATACAACGTGGC	from_RNA_seq	.	.	.	.	.	No-Value	.	.
ENSBTAG00000014551	529336	TNFAIP8	A	R	3PRIME_UTR	7	33597500	ss914082886	CTCATCACTAAAGTATAGATTGTTTTATCATTCTTAAAAGCACTTACTTTTTATAGACCCAATATCAGGAATGATCTACATTTTCTTTTTTTCTTACATT[C/T]AAACTAGATATGAAAAATGGAGATTCCATCAGCACATTTTCAAGATGACATACAAGTTAAGCCCTCAGCAAGCATTTCAAGGCAAATGGCATGTCATTTT	from_RNA_seq	.	.	.	.	.	No-Value	.	[GO:0005515]:protein_binding;[GO:0005737]:cytoplasm;[GO:0006915]:apoptosis;[GO:0019987]:negative_regulation_of_anti-apoptosis;[GO:0043027]:caspase_inhibitor_activity
ENSBTAG00000014551	529336	TNFAIP8	A	R	3PRIME_UTR	7	33598272	ss914082887	CAAATAAAACAAGCCTCATAAAACATTACCATTAATGTCTGACAACTGAATTGGGCAGTCTTTCTGAAATATGTGTAATCTTTTAAAGCATTCTTGTTTT[C/T]TCCTTCATAAATCAGCAGAGCTCCGTCTTCAAATAAATCATGAGCAGTCACAACTTCAACTCACATGCTCATATGTTCTCTTCATCCAACATTTTGTTGA	from_RNA_seq	.	.	.	.	.	No-Value	.	[GO:0005515]:protein_binding;[GO:0005737]:cytoplasm;[GO:0006915]:apoptosis;[GO:0019987]:negative_regulation_of_anti-apoptosis;[GO:0043027]:caspase_inhibitor_activity
ENSBTAG00000030274	100138086	LOC100138086	T	W	3PRIME_UTR	7	79938499	ss914082888	CCCTCCTCTACTAACGCATCTGAGACTTCTGTTTCTTCCCTTTGCCTATGACCTGTTAACATTTGAGTACCTTAACCTTCAATAAAACTATTGATTCTGA[A/T]AAAAAAAAAAAAAAGAAAGTAAACTGGTGTGTAATTTGGATTATTGTAAAGAAGATATGAGAGATGTATTTAAAGAAATAACTGATTAGAAAATACAAAG	from_RNA_seq	.	.	.	.	.	No-Value	.	.
ENSBTAG00000009565	282032	RASA1	A	C	5PRIME_UTR	7	88162813	rs43529542	CCTCAAGCCGCTTTCCCCCCCACCTCGCTTCCCTTCCTCTTTAGTGCAGCCAGGAAGTTTTTCGCTTCTGTGCATGTGTGTGTGTGTGTGTGTGTGAGTG[A/C]GCGCGAGTGTGGGTGTGGAAGGTGAAGGTTTGGGCGGCGTTTGTGCAGGCGTTGGGGTTTTTTGCCCACTTCTCTTCCCGTAACCCGGGGAGCTCCCGAT	from_Ensembl
ENSBTAG00000002730	784720	ELP3	C	C/T	3PRIME_UTR	8	10674426	ss914082889	TTAAGCCATGCTCTTAAGAACAGATCCTCTCCAGGCTGAGTCTCCTTAATAGCTTACCTGGAAGTCACAGAGAGGCAGTTCTAGATGACGCTTTGAAAAA[A/G]CCAATCTTTCTCCTATTTTTAGATTTGGACCTGTTTCCAGTATTTTTTTAAACTTTCATATATGAGTTTAACTCTGCCTTTTCTCCATTTAAAACTGAAA	from_RNA_seq	.	.	.	.	.	No-Value	.	[GO:0003824]:catalytic_activity;[GO:0004402]:histone_acetyltransferase_activity;[GO:0005506]:iron_ion_binding;[GO:0005634]:nucleus;[GO:0005737]:cytoplasm;[GO:0006350]:transcription;[GO:0006357]:regulation_of_transcription_from_RNA_polymerase_II_promoter;[GO:0008023]:transcription_elongation_factor_complex;[GO:0008080]:N-acetyltransferase_activity;[GO:0008152]:metabolic_process;[GO:0008415]:acyltr…
ENSBTAG00000002730	784720	ELP3	G	R	3PRIME_UTR	8	10675355	ss914082890	TTTCCAGGCTCCAGGGTGAGGGGGAGCCTCCTGCCAGGGGCTCAGGGAGGTCCATTTGCTTTGCTCAGCCTCTGTGCTGAGTTTTCAAGACATCCTGGAT[C/T]GGTTTCCTGCCAGGGAGGAGATGCCTCCAGGTGGACTGGTGTGGTGTTATTCTAGCGTCTTTACCATGTATGGACCTTGCAATCTGTAGCCAATCTTTCT	from_RNA_seq	.	.	.	.	.	No-Value	.	[GO:0003824]:catalytic_activity;[GO:0004402]:histone_acetyltransferase_activity;[GO:0005506]:iron_ion_binding;[GO:0005634]:nucleus;[GO:0005737]:cytoplasm;[GO:0006350]:transcription;[GO:0006357]:regulation_of_transcription_from_RNA_polymerase_II_promoter;[GO:0008023]:transcription_elongation_factor_complex;[GO:0008080]:N-acetyltransferase_activity;[GO:0008152]:metabolic_process;[GO:0008415]:acyltr…
ENSBTAG00000002730	784720	ELP3	G	R	NON_SYNONYMOUS_CODING	8	10720161	ss914082891	TTTTCTCTTTTCCTCCTTTGAGCGACTTCTTAACCATAGTCAAACAGAAATGCAGTCCAGGATACCTGATGCTGAAATTTAGTGGGATCCCGACTGCTTA[C/T]GGGAACCACACTTCCGTACACGTGCAGCTCTCGGACTATGGACACACCCCCAACCAATTCGAAACGGAATGTCTCCTCTGAACACTTCCGTAATCTCAGG	from_RNA_seq	484	V	I	VVVVVVV	-1	1	100	[GO:0003824]:catalytic_activity;[GO:0004402]:histone_acetyltransferase_activity;[GO:0005506]:iron_ion_binding;[GO:0005634]:nucleus;[GO:0005737]:cytoplasm;[GO:0006350]:transcription;[GO:0006357]:regulation_of_transcription_from_RNA_polymerase_II_promoter;[GO:0008023]:transcription_elongation_factor_complex;[GO:0008080]:N-acetyltransferase_activity;[GO:0008152]:metabolic_process;[GO:0008415]:acyltr…
ENSBTAG00000021312	616937		C	T	NON_SYNONYMOUS_CODING	8	40955733	rs42601491	TTACCATCAGTTCTTGTCAACCCAACAGGAACTGTTTCTACCCAACTACCTAATACAGCTTTCAACAAGACAGTTACCCCTTTGTCAAATGTGAGTAGTG[C/T]TAGACCACAGTCTTTGACATCTGTAACCTCCATAAGTAATTTGTTAGCACCACCAGTTAAGACTAGCCAGAGTGAGGCAGGAAAATTCAAGAACACAGTT	from_Ensembl
ENSBTAG00000021312	616937	LOC616937	G	K	NON_SYNONYMOUS_CODING	8	40956431	ss914082892	TAATTTGGGCCATATGATAGATAAAACTTCACCCATGCCCTCCTCTCCCTTAAAGTCCTCTGTTTCTTCTAGCCCTCTATTATCAACAGCAAATAGTTCG[G/T]TAAGTGTAATTAACGTATCAACAGGAAATTGTGGACAAACCAGTTCAAATGTTATTCGTACACCAGCTAAACATCAACAAGTAGATTATGTCACAAAAAG	from_RNA_seq	630	V	L	VL	.	No-Value	45.5	.
ENSBTAG00000007778	540699	TRPM3	A	T	SPLICE_SITE,INTRONIC	8	49032568	rs43584876	GGGCGGAGGGATCTGTTTTCTTTGTGGTCCTGCAAACAAAATCAATTGATAAGGCATGCCATGGTATAAAACATCCCCAGGAGACATGCGCCCAGAGAAC[A/T]CACCTTTCTGAAGTCACGCGTATCCTCTCATCATTGGACGAGTTGAATCGATCATCCTTTTCTCTGAAATATTCCTCTATGCACTGCTCTTCAAAATCAT	from_Ensembl
ENSBTAG00000007778	540699	TRPM3	A	G	3PRIME_UTR	8	49278684	rs42283556	ACCTCCTTGATGGAACTCAGTCTTTTCCTCCTTTCACAGCTGATTGGAAGACCTTGCATATCTTTTCATCTGTTTTTCTAGCTTTCTTCTCCTTCCTAAC[A/G]CCTGTGGACCTTATGTCCCACCCATTCCAAGCTACTTGCAATTTCTCTTAAGTGACATACCCTGTTGGATGTGTTTTTGTCCCATTTTGACATTTGTGGA	from_Ensembl
ENSBTAG00000007778	540699	TRPM3	G	C	3PRIME_UTR	8	49279121	rs42283551	CGCTGAACTGTTTGCCATGCTTCTTAATGAGAAGTCATTTTGTCAGTCAAGATAATCACGGAGTTAAAAGAATAATATTGAAGGAATAGAACACATTTTA[G/C]TGAAACCTGTTTCTTGGTATTTGCCTGTCTCATTTATCTGACTTATTTTCCAGTTTGAGCTAGGAGCACTGTCTTTTTTAGGAAAGACCTCATTCCGCAT	from_Ensembl
ENSBTAG00000015000	507345	VCP	A	R	NON_SYNONYMOUS_CODING	8	61977476	rs43551881	CCCCACCCTCAGGGAACAAGGTCCAGCCAGGCCAGCTCACTGCTTGCTGGCCACCACCACTTAGCCATACAGGTCATCATCATTATCTTCTGTGTAyACA[C/T]TGCCACCTGTGCCACCGCCACTGCCCTGACTGGGGCCAGCTCCACCCTGGTTTCCTGAAGGGAATCTGTATTAAGAGCAGAGGCAAAAAAGAGGGTTAGG	from_RNA_seq	794	N	S	SSSSSNNN	.	No-Value	86.4	[GO:0000166]:nucleotide_binding;[GO:0005488]:binding;[GO:0005515]:protein_binding;[GO:0005524]:ATP_binding;[GO:0005634]:nucleus;[GO:0005737]:cytoplasm;[GO:0005783]:endoplasmic_reticulum;[GO:0005792]:microsome;[GO:0005829]:cytosol;[GO:0006302]:double-strand_break_repair;[GO:0006810]:transport;[GO:0006919]:activation_of_caspase_activity;[GO:0006974]:response_to_DNA_damage_stimulus;[GO:0008289]:lipi…
ENSBTAG00000011397	530692	UNC13B	G	R	NON_SYNONYMOUS_CODING	8	62224573	ss914082893	GAACATCATCATGGCCATGAAGGACCGCATGAAGATCCGAGAGCGGAATAAGCCAGAGATCTTTGAAGTTATCCGGGATGTCTTCAATGTGAGCAAAGTC[A/G]CCCATGTGCAACAAATGAAAACAGTGAAGCAGAGTGTGTTGGATGGCACCTCCAAATGGTCAGCCAAAATCACCATCACTGGTGAGCAGGCCAGAGTTTG	from_RNA_seq	579	A	T	AAAAATN	-1.9	1.9	79.2	[GO:0007242]:intracellular_signaling_cascade;[GO:0007268]:synaptic_transmission;[GO:0016082]:synaptic_vesicle_priming
ENSBTAG00000011397	530692	UNC13B	T	C/T	SYNONYMOUS_CODING	8	62240908	rs41255750	CTCCAGAAGAACAGGGGCCCAGCATTAGGAACCTGGATTTCTGGCCCAAACTCATCACACTCATTGTGTCAATCATAGAGGAAGATAAGAATTCCTACAC[C/T]CTCGTTCTGAACCAGTAAGTATCACCTCACTTGGCyTTTCTGTTTGGTGGTTGGTTTGTCCACCTGyCTAACAGCCTCTTTCTTTCCTGTCTCTGTGTGT	from_RNA_seq	987	.	.	.	.	No-Value	.	[GO:0007242]:intracellular_signaling_cascade;[GO:0007268]:synaptic_transmission;[GO:0016082]:synaptic_vesicle_priming
ENSBTAG00000020665	514036	GFRA2	C	S	3PRIME_UTR	8	72205905	ss914082894	TTGGTTTAGAAAAACTTCTCCAAAGAAGAAACCTGGGAGGAGACAGGTTCAGAGACAAAGTGGGAAAAAACATCTTTTTTTTTTTTTTTGCAAAGTGTGT[C/G]TGTGTGTGTGTGTGTCTGTGTGTGTGTGTGTGTGTGTGTGTCTGTGTGTGTTTCCATTTTGTCAGGCGGGTGTTCTCATCCGTGTAGCTTTCAGAAATCT	from_RNA_seq	.	.	.	.	.	No-Value	.	[GO:0004872]:receptor_activity;[GO:0005886]:plasma_membrane;[GO:0007169]:transmembrane_receptor_protein_tyrosine_kinase_signaling_pathway;[GO:0007399]:nervous_system_development;[GO:0016020]:membrane;[GO:0031225]:anchored_to_membrane
ENSBTAG00000020665	514036	GFRA2	C	T	SYNONYMOUS_CODING	8	72219770	rs43559742	TGATGTGCCTGGGGTCTGGGGGCCAGGAGGGAAGCCTTACTGTTCCTCTCTCCTTGGCCTCCCTGTCTCCCTGCCCAGGGTTTGATATAACACCCAACTA[C/T]GTGGACTCCAGCCCCACGGGCATCGTGGTGTCCCCCTGGTGCAGCTGTCGTGGGAGTGGAAACATGGAGGAAGAGTGTGAGAAGTTTCTGAAGGATTTCA	from_Ensembl
ENSBTAG00000014827	282392	UBQLN1	G	C	SPLICE_SITE,5PRIME_UTR	8	81121156	rs42665550	CAACTGGCTCAGGGCCGCCCTGGTGGGCGAGGAGCCGCGGAGCTTGGCGTGGGCTCCGGCGCAGGCCCTGGTCGGGCGCTCAGCAGCCGCTGTGTGTTCA[G/C]ACGGCGATGAGTCGCAGCGACATCCGCAGCAGCCACCGCCACCGCCGCTTCCTCCTCCCCGCCCCTCCCCCTACGCCGCTCTGCCCGCGCCGCGCGGGGC	from_Ensembl
ENSBTAG00000023523	613960	GKAP1	C	M	NON_SYNONYMOUS_CODING	8	81227875	ss914082895	AAACTTAAGTATACAAAGACTCAGAATAGTTTCTCTGGCTTAATAGATTTTGTACATATATTACCTTCAGATTGAAACTCTTTTAGTGATATTGTGAGAG[G/T]TTTGTCTTTTCCCTGATGAGTCTTTCTTTTGTCTTTTTTATTCATAACCTTTGACTGAGTCGATGCATTTTCAGCATTTTCATATTCCTAAAAAAAATTA	from_RNA_seq	173	N	K	RKKNKK	2.7	2.7	50	[GO:0005515]:protein_binding;[GO:0005794]:Golgi_apparatus;[GO:0007165]:signal_transduction
ENSBTAG00000000738	540873	DAPK1	A	C	NON_SYNONYMOUS_CODING	8	85260356	rs42248404	GGCGTGCGAGTCGTCCCGGTGGAGCACCTCACCCCCTTCCCATGTGGCATCTTCCACAAGGTGCAGGTGAACCTGTGCCGGTGGATCCACCAGCAGAGCA[A/C]CGAGGGGGATGCAGACATTCGCCTGTGGGTGAACGGCTGCAAGATCGCCAATCGCGGGGCCGAGCTGCTGGTGCTCCTGGTCAACCACGGCCAGGGTATT	from_Ensembl
ENSBTAG00000000738	540873	DAPK1	G	R	NON_SYNONYMOUS_CODING	8	85261084	ss914082896	GAGCACTGTCGGCATTCTCATGTCCAAACTGCGGGAGCTGGGGCGTCGGGACGCAGCGGACTTCCTGCTGAAGGCGTCCTCTGTGTTCAAAATCAACCTC[A/G]ACGGCAACGGCCAGGAGGCCTACGCCTCAAGCTGCAACAGTGGCACATCTTACAATTCCATTAGCTCGGTCGTGTCCCGGTGAGGGCAGCCTTTGGCTTG	from_RNA_seq	1402	D	N	DDDDDDE	-4.6	4.6	89.9	[GO:0004672]:protein_kinase_activity;[GO:0004674]:protein_serine/threonine_kinase_activity;[GO:0005515]:protein_binding;[GO:0005516]:calmodulin_binding;[GO:0005524]:ATP_binding;[GO:0005737]:cytoplasm;[GO:0006468]:protein_amino_acid_phosphorylation;[GO:0006916]:anti-apoptosis;[GO:0007165]:signal_transduction;[GO:0007243]:protein_kinase_cascade;[GO:0015629]:actin_cytoskeleton;[GO:0043065]:positive_…
ENSBTAG00000025667	781555		T	C	SYNONYMOUS_CODING	8	111013608	rs43577473	TTCATCACCGTCCCCTCCTGTCTTCCAGGAAGGCCCACCTGATCCTCCGGCGGCTGGAGAGGGTGAGCAGCCACTGTTCCAGCCTCCTGCGAAGCGCCTA[T/C]ATCCAGAGCCGTGTGGACACCGTGCCCTACCTCTTCTGCCGCAGCGAGGAGGTCCGGCCTGCGGGTATGGTGTGGTACAGCATCCTCAAGGACACCAAAG	from_Ensembl
ENSBTAG00000016958	532056	PHF19	T	C	SYNONYMOUS_CODING	8	115627394	rs43581070	AAGTGACAGGCGTGGCTGCGGGGAGAAGTGTGCTGGGGGCGGGGCGTGTTGCTCCCGGCTGACCCCGCCCCGTGTGTCCACAGAGCGACTTCACCTCCGC[T/C]TGGAGCACCAATCACCACCTGGCCAGCATATTTGACTTCACACTGGACGAGATCCAGAGTTTAAAAAGGTAACAGTGAGGGGCCCGGCAGAGAGGGCTGC	from_Ensembl
ENSBTAG00000021587	505300	SMPDL3A	C	C/T	3PRIME_UTR	9	29634617	ss914082897	ACTGAGCCACCTAGGAAGTCCTGGAAGATAGGGTGTTTACATTCAAACATCATTCTAGTGATGGGCAATTTAAATACATTCGATATAATAAAAATTGAGA[A/G]TGCTACATTTTTGCATCATAAAAAAGCAAAGACAGGAATTATTCCTGTCCACTCAGTAACTCACAAAGATTTGCATAACAGTTTCCACAAACTGATCTCA	from_RNA_seq	.	.	.	.	.	No-Value	.	[GO:0004767]:sphingomyelin_phosphodiesterase_activity;[GO:0005515]:protein_binding;[GO:0005576]:extracellular_region;[GO:0005615]:extracellular_space;[GO:0006685]:sphingomyelin_catabolic_process;[GO:0008152]:metabolic_process;[GO:0016787]:hydrolase_activity;[GO:0016798]:hydrolase_activity,_acting_on_glycosyl_bonds
ENSBTAG00000021587	505300	SMPDL3A	G	R	NON_SYNONYMOUS_CODING	9	29634882	rs43589466	ATGATATTGTCTGAAGCAATCTGTATAAGAAATAACATCAAGATTCATAATTGCACAAATCTGAAAGATCTTACATTTTCCCTGACAAATTACACTGCTG[C/T]CGTAACTCACAAAGAAGTATTTGTAGTATTTTATGAACTGTTTACTCTCTTGGATTGCAAATTGTTTAGCTAACTTATACAAACTTTTTGGCTGCAAATC	from_RNA_seq	412	G	D	DDDDDNNN	4.7	4.7	61.4	[GO:0004767]:sphingomyelin_phosphodiesterase_activity;[GO:0005515]:protein_binding;[GO:0005576]:extracellular_region;[GO:0005615]:extracellular_space;[GO:0006685]:sphingomyelin_catabolic_process;[GO:0008152]:metabolic_process;[GO:0016787]:hydrolase_activity;[GO:0016798]:hydrolase_activity,_acting_on_glycosyl_bonds
ENSBTAG00000021587	505300	SMPDL3A	G	R	NON_SYNONYMOUS_CODING	9	29638904	ss914082898	CAGTGTATTTTCTAGCCATTCAAATTGATTTGCTGGATCAGTCTGATTTAGGGTCACGGAATTTGGGCCATAGTATAAGTTTGTGTTGAGACTGATGATC[C/T]GAAGTTTCGGATTATTTGAAACTTTCTGTGTATAAAAGCCACCTATAAAAACAAATTTTAAACATATTCTATTACTAAAATAATACACAGATACATAGAC	from_RNA_seq	201	R	Q	RRRRRRR	-4	4	70.5	[GO:0004767]:sphingomyelin_phosphodiesterase_activity;[GO:0005515]:protein_binding;[GO:0005576]:extracellular_region;[GO:0005615]:extracellular_space;[GO:0006685]:sphingomyelin_catabolic_process;[GO:0008152]:metabolic_process;[GO:0016787]:hydrolase_activity;[GO:0016798]:hydrolase_activity,_acting_on_glycosyl_bonds
ENSBTAG00000015467	541122	FAM184A	T	C	NON_SYNONYMOUS_CODING	9	33837458	rs43013785	TTTACTCTACATATATATGTGACCTTCCACACAGGCTCATCTACTTACATGACGTTAGCAAATAAAGTACTTGCCTCTTGATTGGCTGAGTGCAGTTTGT[T/C]TTCCAATTCTTCCTTCAGGTTTTCTAGCTCCTGTTGAAGCTGATCTTTATCCTCTTCCAGGTTTAGTTTTTCCTTTTTATATTGTTCCTCCAATTCCTTA	from_Ensembl
ENSBTAG00000015467	541122	FAM184A	G	A	SYNONYMOUS_CODING	9	33873661	rs43593167	ACAGTGATCAGGCTGTTGGGTTACATTTGAACGTATGTCACCTAAAACTTACTCTTTGTTCCTTTTCCTTTTCTTCTTCCATGGTTTGAAATGCAAGGAC[G/A]TGTGCTTCTTTTAAAGATTTATGTCTCTGTTGATGCTGCTCCTCTAATTCTTCGAGCTCTTGTGTCAGTCGCTGTCGCTCCTGTGTAAACTGGGCTTGCA	from_Ensembl
ENSBTAG00000020018	509227	FRK	C	C/T	NON_SYNONYMOUS_CODING	9	36314648	rs43593895	TACCTGGATCGTTGTTTCCCCTGCTGGTGGTCTGAGGAGGTGGACAAGCCTGGGGTGATTCAGAACCCATGGGCTGACTGCCCTCCTGATCCTCCCCGGC[C/T]GCCAGCTCCAGAGCCCGAGAGAAGCCAGGGCCAGTTCTTTGTGGCTCTATTTGATTACCAGGCTCGGACAGCTGAGGACCTGAGCTTCCACGCGGGTGAC	from_RNA_seq	44	P	L	P	-10	10	34.1	[GO:0004672]:protein_kinase_activity;[GO:0004674]:protein_serine/threonine_kinase_activity;[GO:0004713]:protein_tyrosine_kinase_activity;[GO:0005515]:protein_binding;[GO:0005524]:ATP_binding;[GO:0006468]:protein_amino_acid_phosphorylation
ENSBTAG00000020018	509227	FRK	C	G	SYNONYMOUS_CODING	9	36395767	rs43594372	TTTTGCTTTGGCAAGTTTATTAAAAGGACTTATTCTGGGTTCCAGTTTTAGATGAAGGGGTTGTGAAACACTACAGAATCAGAAGACTGGATGAAGGGGG[C/G]TTTTTCCTCACCCGGAGAAGAACCTTTTCAACACTGAATGAATTCGTGAGTCATTACACCAAGACAAGTGATGGCCTGTGTGTCAAGCTGGGAAAACCAT	from_Ensembl
ENSBTAG00000020018	509227	FRK	G	R	3PRIME_UTR	9	36412440	ss914082899	TCAGCAATACAATCATATTAACCAACTGTAAAAATGAATTTCTCTTCACATATTCAAGTGATAAGGTAAATTTGGCCATATGATATAAAAAAGATTAAAT[A/G]TGCATTTTACCAACTGGGCAATACTGAAGGACAGTCTAAGATGAAATATCATCTCCCCACTGCCTGGCCAAATCAAACGTACTAAACAGAGTTATTTTTC	from_RNA_seq	.	.	.	.	.	No-Value	.	[GO:0004672]:protein_kinase_activity;[GO:0004674]:protein_serine/threonine_kinase_activity;[GO:0004713]:protein_tyrosine_kinase_activity;[GO:0005515]:protein_binding;[GO:0005524]:ATP_binding;[GO:0006468]:protein_amino_acid_phosphorylation
ENSBTAG00000000188	540355	HS3ST5	G	T	NON_SYNONYMOUS_CODING	9	38180622	rs42440725	AGTCCCCTTCTATCCCCGTCTCTCAGGCTACAGGAGTCCTGAAGGTTGATGGAGGGCCATGCTATTCAAACAGCAGGCGTGGCTGAGACAGAAGCTCCTG[G/T]TGCTGGGAAGCCTTGCTGTTGGAAGTCTCCTGTATCTAGTCGCCAGAGTTGGGAGCTTGGATAGGTAGGTGATTAAACACATACTCATGCCCATGTGACT	from_Ensembl
ENSBTAG00000002082	613548	MARCKS	T	C/T	5PRIME_UTR	9	38369991	ss914082900	CCTCCCCGGGCCTCTCCGCGGTGGCTTCTCCCTTCGCGGCGGTCTTGGAGAACTGGGCACCCATGCTGGTCTTCAACAAAGAAACTCAACAGATCCAAGG[A/G]GGGAACAAAGAGCTTCGGGTTGGTGTAACGACGGGGCAAGCGGCAGCAGCAGCGGCAGCAGCAGCGGCGGCAGCAGCACACACACCGGAGGGAGGGGGGA	from_RNA_seq	.	.	.	.	.	No-Value	.	[GO:0003779]:actin_binding;[GO:0005080]:protein_kinase_C_binding;[GO:0005516]:calmodulin_binding;[GO:0005737]:cytoplasm;[GO:0005813]:centrosome;[GO:0005886]:plasma_membrane;[GO:0005938]:cell_cortex;[GO:0016020]:membrane;[GO:0031225]:anchored_to_membrane;[GO:0042585]:germinal_vesicle
ENSBTAG00000002082	613548	MARCKS	T	W	5PRIME_UTR	9	38370243	ss914082901	AAAAAATTTTAGTCGTAGAGATCAAAAAGCAGCAGCGCAGGAGGGAGGGGAAAAGGGTGGAAAAGTCGAGCACAAAAAAAGGAGCCCAAGTGTAGTTTTT[A/T]AAAAAAAAAGAAGTAATAAAAAAATCCCAGATTTGTAGCCGCACTGTAGACAAGAGGAAAATGGAGAAATCTCCCTGGTTGCTAATAAGATGCGGGGTCC	from_RNA_seq	.	.	.	.	.	No-Value	.	[GO:0003779]:actin_binding;[GO:0005080]:protein_kinase_C_binding;[GO:0005516]:calmodulin_binding;[GO:0005737]:cytoplasm;[GO:0005813]:centrosome;[GO:0005886]:plasma_membrane;[GO:0005938]:cell_cortex;[GO:0016020]:membrane;[GO:0031225]:anchored_to_membrane;[GO:0042585]:germinal_vesicle
ENSBTAG00000000371	777771	DIS3L	T	K	SYNONYMOUS_CODING	10	13104139	rs41255428	GTGATTTAGTGAAAGAAGTAACTAGATCCGTGGAGGAGGCTCAGCTTGCTCAAGAAGTCGCAGTAAACATCACTGAAGATTATCAAAAATACTGCCAAAC[G/T]AAGGGAAGAAGCCTGTACACACTTCTAGAGGAAATAAGAGATCTAGCTCTCCTGGACGTTTCCAACAGTTACGGCATATGAACTCTTCTGACTTCATTAA	from_RNA_seq	1050	.	.	.	.	No-Value	.	[GO:0003723]:RNA_binding;[GO:0004518]:nuclease_activity;[GO:0004527]:exonuclease_activity;[GO:0004540]:ribonuclease_activity;[GO:0016787]:hydrolase_activity
ENSBTAG00000007097	282090	THTPA	C	C/T	NON_SYNONYMOUS_CODING	10	21683759	ss914082684	CAGCCGCTCCTCTCCGTCAGCTCCGGACAGCACCAGTTTCCAGGCACTGCGCTTCGTCACAAAACTAGCTACTAACTGCAGCCCCAGGGGGCCCAACACA[A/G]CAGCCACGCCCCCAGCCCCCGGGACCTCAGCCCCCAGCACCTCACACAGCTGGGCCACAATTGAAGGCTCAGCTGTGAGTTCCGTGTACTCAGTGTGGGG	from_RNA_seq	108	A	V	AAAAAK	-3.5	3.5	75.4	[GO:0004016]:adenylate_cyclase_activity;[GO:0005737]:cytoplasm;[GO:0006171]:cAMP_biosynthetic_process;[GO:0006772]:thiamin_metabolic_process;[GO:0016311]:dephosphorylation;[GO:0016787]:hydrolase_activity;[GO:0050333]:thiamin-triphosphatase_activity
ENSBTAG00000021945	521854	NID2	C	G	NON_SYNONYMOUS_CODING	10	45249660	rs43625438	AAAGACTGTGCCAAGAAACTCAACCCACATAAACAAACCTGTTTTTAATATTTTCAAATTTTCTTGTTTGACTGTATGATGTCTCTTGCAGCTGTGACCT[C/G]CACAAGTACCAGAACCTACTCTCTCATGTCTGGTGCCATCAACCAAACACAGACCTACCGCATCCACCAGAACATCACTTACCAGGTGTGCAGGCATGCC	from_Ensembl
ENSBTAG00000021945	521854	NID2	A	C	NON_SYNONYMOUS_CODING	10	45265709	rs43624415	CCGCCCTCCCCAGAGGGAGGGGCTGGGCCAGCGGACCAGGATGCTCTTCCAGCCCATCCCGGAGGAGAGGCGGCCCTTCCCAACTACCCTGGGCCCGACC[A/C]CGGCCCGCACCTGGGTCAGCGGGGGCAAGTGGTGGGGGTGGAGGACGACATCAGCTCCAACACTGAGGGTAAGTGGATTCGAACCCTGGTGCTAAGAATT	from_Ensembl
ENSBTAG00000021945	521854	NID2	A	G	NON_SYNONYMOUS_CODING	10	45265991	rs43624409	GAGGCATCAAATGGCCACAGCTCAGTCGATGTTTCTTTAGGAGGTAGGATCTCTGCTCCAGATTCTGACCTGGCCTCTCCTGAGCCACGTTCAGCATCTC[A/G]GAGTGGGCCTGAAACAGAATCTTCCCCCTTGGACCCTCACACCAAAGAGAGGAGACTTCAGGGGGAGACCGATGCCCCAGATTTAAAAGGGCGAGTCGAG	from_Ensembl
ENSBTAG00000021945	521854	NID2	C	T	NON_SYNONYMOUS_CODING	10	45266276	rs43624404	GGTGGTGGGTGGACACGTGTGCTACAATATCTTTTTTCCTTTCTGTTTAGACACAGCAACCTGGGCATTCCTGGAGTGTGGGCTTTTCACATAGGCAGCA[C/T]TTCCCCGTTGGACAACGTCAGGCCAGCAACCATTGGAGGAGACCTTTCCAAAGCCCGTCCTTCAGCTCCTCTGGGACAGTCCTTCAGCCATGCTGTGGCC	from_Ensembl
ENSBTAG00000014493	533430	TRIP4	T	C/T	NON_SYNONYMOUS_CODING	10	45991091	ss914082685	GTCTACAGCCTATGAAACAGGCACACTTGAAAGAAGAAATATCTGGCCCAAACTTTTCTCACCATCCGTTAGAGCAAAGGTCCACTAACCTGGGGAGGGG[A/G]CTGGTACAGGTTGGGATTCACCAGAAGTCCCAAAGGCTCTTCAGAAGATCTATCCAATTTGGTCACTGGTTGGTTCAAGGTTCCATTGGCAATGGCATGT	from_RNA_seq	384	S	P	SASSSPS	-2.7	2.7	76	[GO:0004872]:receptor_activity;[GO:0005634]:nucleus;[GO:0005737]:cytoplasm;[GO:0008270]:zinc_ion_binding;[GO:0016922]:ligand-dependent_nuclear_receptor_binding;[GO:0030528]:transcription_regulator_activity;[GO:0045449]:regulation_of_transcription
ENSBTAG00000014493	533430	TRIP4	G	R	NON_SYNONYMOUS_CODING	10	45994602	ss914082686	TACAGTTAAAACCCCTCAATTCTCTCAGACCTTTCTGGTTTTGCCCACTTACTTGCTGTGATATTCAGCTAGAGGATCTTCGTCTTCCACAATTTTCCTG[C/T]CTGCAAAATCAATGGTGATCTTCTTAGAGAGCCGAGAGGCATGTCGAAATTCTCTCAGCTCCTCCTCTCGCTTCTGTATGGCCTCCCGCTCAATTTTGGA	from_RNA_seq	329	G	D	GGGGGGG	-7	7	84.4	[GO:0004872]:receptor_activity;[GO:0005634]:nucleus;[GO:0005737]:cytoplasm;[GO:0008270]:zinc_ion_binding;[GO:0016922]:ligand-dependent_nuclear_receptor_binding;[GO:0030528]:transcription_regulator_activity;[GO:0045449]:regulation_of_transcription
ENSBTAG00000016823	527889	CSNK1G1	C	T	3PRIME_UTR	10	46170453	rs43629358	GCGGGCAAGCAGTGGAGGACCTGCGGCTCTGGGACCTGCTCAGAGCCTTAGGCAGGTAGGGGTGGCCACTGACCCACTGGGCCCTGGCTGCCCACACTGG[C/T]TCCTTCTGGGGGCATCTGTTTTCTTCTTTTTGGTTTGGATCTCCACCCTCCCCCCACAGAGGAGTCCCTTCCAATGAGAAATGGCAGGAGCTGCGGGTGC	from_Ensembl
ENSBTAG00000009615	282689	ANXA2	G	R	5PRIME_UTR	10	50214873	ss914082687	GGGCAGGCCTCCAGyGCACCGCGAGGATGTGGTGACTATAAAAGCCCCACCCAGGCCAGCCGGCTCCGTTCAGATTCTGGGGAAGCTCAAAGCGCACTGC[A/G]CCCGGCCCAGGTAAGCGGGACGCCCCGCCCGCCCATCCGCTACAGCCCGAGGCCGCAGAGCTAGCGGGGTGGAGGGGTGGGGTGCGGAGAGGCAGGGAAG	from_RNA_seq	.	.	.	.	.	No-Value	.	[GO:0001525]:angiogenesis;[GO:0004859]:phospholipase_inhibitor_activity;[GO:0005509]:calcium_ion_binding;[GO:0005544]:calcium-dependent_phospholipid_binding;[GO:0005576]:extracellular_region;[GO:0005578]:proteinaceous_extracellular_matrix;[GO:0005604]:basement_membrane;[GO:0005737]:cytoplasm;[GO:0005769]:early_endosome;[GO:0008092]:cytoskeletal_protein_binding;[GO:0030199]:collagen_fibril_organiz…
ENSBTAG00000009615	282689	ANXA2	A	M	SYNONYMOUS_CODING	10	50229110	ss914082688	TAAAAAATTTTAGTAATTGACATTTCAACAAAAAGATTTTAAATGTGTATGACTTCAGTGTGTTTGTCTTTTAACCTCAGCACTCCACACCTCCAAGTGC[A/C]TACGGGTCAGTCAAAGCGTACACTAACTTTGATGCTGAGCGGGATGCTCTGAACATTGAAACAGCCATCAAGACCAAAGGTAAGCCATATGTTTATCATC	from_RNA_seq	26	.	.	.	.	No-Value	.	[GO:0001525]:angiogenesis;[GO:0004859]:phospholipase_inhibitor_activity;[GO:0005509]:calcium_ion_binding;[GO:0005544]:calcium-dependent_phospholipid_binding;[GO:0005576]:extracellular_region;[GO:0005578]:proteinaceous_extracellular_matrix;[GO:0005604]:basement_membrane;[GO:0005737]:cytoplasm;[GO:0005769]:early_endosome;[GO:0008092]:cytoskeletal_protein_binding;[GO:0030199]:collagen_fibril_organiz…
ENSBTAG00000009615	282689	ANXA2	C	C/T	SYNONYMOUS_CODING	10	50256553	ss914082689	CCTCGGGGCTTCAGAGGATCCCCGGTCTTCCCTGAGCATTTCCCATTGTGCGGCCCATTTGCTGACCCTTTCTTCTCCCCGCAGTTCAGTGCATTCAGAA[C/T]AAGCCCCTGTATTTTGCTGACAGACTGTATGACTCCATGAAGGTAAGAGCAGCCTGCCGAGAGGTCCATGTTTCCGCACTAGGCTTTTCTTTCTTTGTGC	from_RNA_seq	268	.	.	.	.	No-Value	.	[GO:0001525]:angiogenesis;[GO:0004859]:phospholipase_inhibitor_activity;[GO:0005509]:calcium_ion_binding;[GO:0005544]:calcium-dependent_phospholipid_binding;[GO:0005576]:extracellular_region;[GO:0005578]:proteinaceous_extracellular_matrix;[GO:0005604]:basement_membrane;[GO:0005737]:cytoplasm;[GO:0005769]:early_endosome;[GO:0008092]:cytoskeletal_protein_binding;[GO:0030199]:collagen_fibril_organiz…
ENSBTAG00000009615	282689	ANXA2	G	R	3PRIME_UTR	10	50259055	ss914082690	GCCATTTGTAGCAAGACACCAAGGGCGACTACCAGAAAGCGCTGCTGTACCTGTGTGGTGGGGATGACTGAAGCCCCGCGACAGCCCAAGCATCGAGGAC[A/G]GCTGCTCCGTGCTCCAGCTAACAGTTCTCCGCAGTCAGCCCGCGGCTAACAGCCCCCTGTGCCCGTCCCCGGGAGGATGACATTAGCGCTGCCCGCCCCA	from_RNA_seq	.	.	.	.	.	No-Value	.	[GO:0001525]:angiogenesis;[GO:0004859]:phospholipase_inhibitor_activity;[GO:0005509]:calcium_ion_binding;[GO:0005544]:calcium-dependent_phospholipid_binding;[GO:0005576]:extracellular_region;[GO:0005578]:proteinaceous_extracellular_matrix;[GO:0005604]:basement_membrane;[GO:0005737]:cytoplasm;[GO:0005769]:early_endosome;[GO:0008092]:cytoskeletal_protein_binding;[GO:0030199]:collagen_fibril_organiz…
ENSBTAG00000009615	282689	ANXA2	T	C/T	3PRIME_UTR	10	50259327	ss914082691	GAAATGAACATTCCAAGGATTTGGAAGTGGAATCTATGATGTGAAACACTTTGCCTCTCGAGTACTGTGTCATAAACAGATGAATAAACTGAATTTTTAC[C/T]GTTGGAACAGGTACTTGTGGACCTTGCTCTCAGTTAATTGTTTCAAAATCAAGACAGGCTTCAGGGTGGTCTTGTTCAGCTGGTAAGGCTGCCCCCTCGA	from_RNA_seq	.	.	.	.	.	No-Value	.	[GO:0001525]:angiogenesis;[GO:0004859]:phospholipase_inhibitor_activity;[GO:0005509]:calcium_ion_binding;[GO:0005544]:calcium-dependent_phospholipid_binding;[GO:0005576]:extracellular_region;[GO:0005578]:proteinaceous_extracellular_matrix;[GO:0005604]:basement_membrane;[GO:0005737]:cytoplasm;[GO:0005769]:early_endosome;[GO:0008092]:cytoskeletal_protein_binding;[GO:0030199]:collagen_fibril_organiz…
ENSBTAG00000021538	523485	MYO1E	C	C/T	SPLICE_SITE	10	51699951	ss914082692	AGTTCACTGCCTAAAGCGGCTTCCTTTCACCTGGTCACCAAGGCCCTGTGTGTAGACTACTGTCACTCTGACACTTTCTAAAACACCTGTCCTTACAGAG[C/T]GTAAAGCGAGACTTGCTTCTGACTCCAAAATGCTTATACTTGATTGGACGAGAAAAGGTCAAACAGGGTCCAGACAAAGGCCTGGTGAAGGAAGTACTGA	from_RNA_seq	779	.	.	.	.	No-Value	.	[GO:0001570]:vasculogenesis;[GO:0001701]:in_utero_embryonic_development;[GO:0001822]:kidney_development;[GO:0003774]:motor_activity;[GO:0005524]:ATP_binding;[GO:0006807]:nitrogen_compound_metabolic_process;[GO:0016459]:myosin_complex;[GO:0035166]:post-embryonic_hemopoiesis;[GO:0048008]:platelet-derived_growth_factor_receptor_signaling_pathway
ENSBTAG00000021538	523485	MYO1E		T/C	3PRIME_UTR	10	51712635	rs43634474	CTCGCCTACAGTGCATGCTAGGCTCACCTGGTGGCAGAGGGGCAGCTCTCATCGGGTAGTTGGCATTGTGAGTCCTGCTGGAATAATCTCTGCTTTGAAT[T/C]GTATTCCTTCGGGTAGGACCTGAAATAAGCCAGCAAGATAAGGTTCAGATCAGTGCTATTGGCTGGTTTTTATGGCTCCTGATGAATTTTTGCTGGTGGA	from_RNA_seq	935	.	.	.	.	No-Value	.	[GO:0001570]:vasculogenesis;[GO:0001701]:in_utero_embryonic_development;[GO:0001822]:kidney_development;[GO:0003774]:motor_activity;[GO:0005524]:ATP_binding;[GO:0006807]:nitrogen_compound_metabolic_process;[GO:0016459]:myosin_complex;[GO:0035166]:post-embryonic_hemopoiesis;[GO:0048008]:platelet-derived_growth_factor_receptor_signaling_pathway
ENSBTAG00000021538	523485	MYO1E	G	R	SYNONYMOUS_CODING	10	51734031	rs43634222	GGGCCTAGTCTCCTCTGCCTGTGGGTGCATCTATGGGAGCAGAGGCCCCAACTCACCTTCACGATCTCTGTGTCCCCACAGATCCTTCTGGCTGGTGGAC[A/G]GGGCGACTGCGTGGCAAACAGGGCCTGTTCCCCAACAACTACGTGACCAAGATCTGAGGCGCACGGAGACTCCGACGCTAGGGAGGAAGGAGCTTCAGGC	from_RNA_seq	1090	.	.	.	.	No-Value	.	[GO:0001570]:vasculogenesis;[GO:0001701]:in_utero_embryonic_development;[GO:0001822]:kidney_development;[GO:0003774]:motor_activity;[GO:0005524]:ATP_binding;[GO:0006807]:nitrogen_compound_metabolic_process;[GO:0016459]:myosin_complex;[GO:0035166]:post-embryonic_hemopoiesis;[GO:0048008]:platelet-derived_growth_factor_receptor_signaling_pathway
ENSBTAG00000024958	522864	LOC522864	T	C/T	SPLICE_SITE	10	58934718	ss914082693	GAAAGAAGATCCGATTGATGAAAACTCTCAAAACTGTTCTCAGAGAAAGAATATAAAAGACTGTTTGTCCACATGTGAACGACTGAAAAATAAAGAGGTG[C/T]TGGTAAGTAATATATAACATTTCAAATATAATCCTCAAATATTTGTTATGGTTTGAATTTTGTTTACAGAAGATCTTTTTATAAAGGCCCAAGGTGCCCG	from_RNA_seq	787	.	.	.	.	No-Value	.	.
ENSBTAG00000003474	614507	RAB15	G	R	3PRIME_UTR	10	79315960	ss914082694	GGGGAGATGGAAGCAGCTCCGGGGGCTGCAGGTGAGGCTTCTCCCAGGAGCTGAGCAGGGGGAGTGCAGCCCTGGGCCTGAGTGAGGAGGAAGGGGAAGG[C/T]GCTGCCCCAGCAGTGACACGCGGGCGCAGGGAGGTGAGGGCTTCCGTACGAGTACAGCCGAGCAGAAGGGACAGACAGAAAAGTGGGAAGAAGCGAGAAA	from_RNA_seq	.	.	.	.	.	No-Value	.	[GO:0000166]:nucleotide_binding;[GO:0003924]:GTPase_activity;[GO:0005515]:protein_binding;[GO:0005524]:ATP_binding;[GO:0005525]:GTP_binding;[GO:0005622]:intracellular;[GO:0005886]:plasma_membrane;[GO:0006355]:regulation_of_transcription,_DNA-dependent;[GO:0006810]:transport;[GO:0006886]:intracellular_protein_transport;[GO:0006913]:nucleocytoplasmic_transport;[GO:0007165]:signal_transduction;[GO:0…
ENSBTAG00000003474	614507	RAB15	T	C	NON_SYNONYMOUS_CODING	10	79334241	rs43638279	GATGTGCGAGGAGTGGAACTCATTGTCGGTGAAGCGGCACAGCAGGCAGGTCTTGCCCACCCCAGAGTCCCCGATCAGGAGCAGCCGGAACAGCACATCG[T/C]ACTGTTTCGCCATGGCTGAGCCGGAGAGGGCCGGGGGCTGCGGGCGGCGGGCTCAGCCCTGCTCCGCCGGGGCCATCGCGGCGCGCGCTCGCCCGGCCGA	from_Ensembl
ENSBTAG00000025403	538422	TTLL5	C	T	SYNONYMOUS_CODING	10	89533029	rs43645363	TTATGAAACTTAGGTCATATGAACTAACCCGGAAGGACCGACTGTACAAAAACATCATTCGAATGCAGCATACACATGGATTCAAGGCTTTTCACATCCT[C/T]CCCCAGACCTTCCTGCTGCCAGCTGAGTATGCGGAATTCTGTAGTAAGTGCTTGACTCCTGGTGCCCCATCCCTCATCCCCATTCCCAGCAACTGAACTT	from_Ensembl
ENSBTAG00000025403	538422	TTLL5	C	T	SYNONYMOUS_CODING	10	89538250	rs43645367	CTGAGTAGATAACCATGTTGAAATTTGAGATAATAAACTCATGTCCTTTCTTTCTCCCCCCACTTTTTTTTTGTCTTCCAATATTTTGAGCAGATTCATA[C/T]TCAAAGGACCGGGGACCTTGGATCGTAAAACCAGTGGCCTCTTCCAGGGGGCGGGGCGTCTACCTGATCAACAACGTGAGTTTGTAATGGGGGCACACTT	from_Ensembl
ENSBTAG00000025324	614412		G	T	5PRIME_UTR	10	93813706	rs43647269	AAAAGTTTTTTTTTTAAATCATCGCAATCAGAATAATTTCAAATTCAAAATTTATATGCCCTCCCAAGCCCCTGAAAGTAAAAAAAATTGGTAAAGTGCA[G/T]ATTTTTTTTTCTTTTCATGTTATGTGGTGTGGATGTATGTGTTGTTGCCTCCTGTATCATCCTCTGTTGTAAATTATTATATTTGAAAATTAGACATTTT	from_Ensembl
ENSBTAG00000018039	100140640		T	A	STOP_GAINED	10	96722562	rs42431807	ATATATAGTTTACTCAGATCCAAAATCTACTGATGACAACACCTGGAAGGATTTTTTTTTGTTTTGTTTTGATTGTGTTTTTCCTTTTCTCTTTTTTTTT[T/A]ATTCATTTGTAGCTTTGCAGGAAAATATTTTGTTTCAGAATGACTTAAAGCTATACTATGACATGTGAATTGCATACAAGTTTCTCTAAAGCTACTTTTA	from_Ensembl
ENSBTAG00000018039	100140640		C	T	SYNONYMOUS_CODING	10	96732061	rs42432779	GCAACAGGGCGGACGCCTTGTAGCACAATCGGAGGAAATCAGGGTACGGGGCCTTGATCCTGCTGACGAAAAGCGCCACCGAGCTAAAAATCAGGGCCAC[C/T]GACATCATAAAATTCGCCAGCAGCATCAGGCCCTGCCCATACGAGATTTCATTAGAAATGACCCAGCTTGAGTTGATCTCGCTGTACATCGGTAACTCAA	from_Ensembl
ENSBTAG00000005828	504429	MERTK	C	C/T	SYNONYMOUS_CODING	11	384197	ss914082695	AGGGTTTGGGAGTAGTGTCTCAGCTTTCCTCACGTGAGGAGTTCTGAGCCTTCCGAGGCATCATCAGCAAATAAAAGTTCATCTGGCCCTGAGGTCTCCA[A/G]GGGCAACGTGCTGGACTGGGACCAAGAGACCCCGTTCCTTACCAGTGTGTCCTCCGGTAAAACCCGGTTCTTTTCCGCTGTTCCTGTGGyGGGGGAAGCC	from_RNA_seq	957	.	.	.	.	No-Value	.	[GO:0004672]:protein_kinase_activity;[GO:0004674]:protein_serine/threonine_kinase_activity;[GO:0004713]:protein_tyrosine_kinase_activity;[GO:0005524]:ATP_binding;[GO:0006468]:protein_amino_acid_phosphorylation
ENSBTAG00000005828	504429	MERTK	T	C/T	SYNONYMOUS_CODING	11	438485	ss914082696	TTACCTGAATTCTGCAATCGCTGAGCGGGGAGTAGCCATCAAAACCCGGGACCCAGGAGATGAGGATGCTGTGTGCGGAGCTGTTGTGCACCCTGACTTC[A/G]GTAGGTGGGGAGGGAATTGCTACGTAAAAGACAAAAGACACACCAGACACATAATTATAAACCACAGGAGGTCACAGCTACCAAACAGGTGCATTAATAC	from_RNA_seq	268	.	.	.	.	No-Value	.	[GO:0004672]:protein_kinase_activity;[GO:0004674]:protein_serine/threonine_kinase_activity;[GO:0004713]:protein_tyrosine_kinase_activity;[GO:0005524]:ATP_binding;[GO:0006468]:protein_amino_acid_phosphorylation
ENSBTAG00000009834	281701	CNGA3	A	T	3PRIME_UTR	11	3897926	rs43657898	ATATTTAGACTCCTGAACTTCATTTTTTTGTAAATGGGAGGTTATTTACTTACCCATCCCTCCTGCCCCTCACTCCACCACCTCCTGATGAGGGAATGAT[A/T]ACAGAAGCTGAGAGTACCGGCGGTAACTCGAATTGGATACATGAAACAGCTTGGGCATATTTCTGACTTGGGTATCTCCTCGTGTGCTCTTTGATGCCGT	from_Ensembl
ENSBTAG00000004722	509460	THUMPD2	T	W	SYNONYMOUS_CODING	11	23267364	rs43673339	TTTTGGAAAGAGACTCAACAACTTACCTTTCCATCTCCTGCAGCATCCTTTTGATGTCTTTTCCTAACTTAAACTTTTTTCCAAATGGAATATCAGAAAT[A/T]ATAATATCrACACTTTCTGAAGGCAATGGCAATTCTGAAATACAAAAATGAGAAAATTCTATTACAsTAAGTTCAAACATTTACAACCTAAATATGATAA	from_RNA_seq	369	.	.	.	.	No-Value	.	.
ENSBTAG00000004722	509460	THUMPD2	C	T	NON_SYNONYMOUS_CODING	11	23299305	rs43673426	CGCCTCCGGGACCTCGGGGCCGCGCCGCGCGCACCCGAGGCCACGTGACCCCGAACTGCCATGGCGGTGGTTCCCGGAGGTCCCAGCTCCAGGCCTGCAG[C/T]GGGCGCCCAGTTTTTCTGCACCGCGGGCCGCGGCTTGGAGCCCTTCCTGATGCGGGAGGTGCGGGAGCGGCTGGCTGCCACCCAGGTGAGTCGGCCTCGC	from_Ensembl
ENSBTAG00000013861	337925	SLC8A1	G	A	SYNONYMOUS_CODING	11	23676915	rs42605094	GGGGGACAAAGGCGAAGAGGACCTTCCAGAACACAGTCAGAAAGTGCATCACGTAGTCAAAACAGGAGGGCAGCTTCTCCTCCCCACATTCGTCGTCATC[G/A]TCATCTTCCCCTAGAGAGAAAGAGATGGAGGATATTCCATCAAAACCTGTTCTCCTACTTTCTCCTTCCCAGGCTTTTTAGCCCTTGCCTGACAGGTAGG	from_Ensembl
ENSBTAG00000004105	768009	TMEM247	T	C	NON_SYNONYMOUS_CODING	11	30036087	rs43673934	GAGATGGAAACTTGTGAGGACGGAGGCTGCCCGGGGCCACCTAAGGTACTGTCCTCCAAGGCCGGCCCCGCTACCACTAAAGGACAGGCGGGCGATGGAC[T/C]CGAACTCGCGGAGCTGCCCTCGGTCCCAGCCACGGCGGCGCCGGGGAGCCCAGTGCGCGAGCGTGACGCCGAGATGGAGCTGGAGAAGGTGCGCATGGAG	from_Ensembl
ENSBTAG00000004105	768009	TMEM247	T	C	SPLICE_SITE,INTRONIC	11	30039370	rs43673957	CTGCCTAAGGTCACATTCGGGAAGAGACAAGAGCAGGAAGGAAGCCCAGGTCTGCTTGGTGTCCAGGCCCCGGCTGGTCGTTTCCACTCTCTTCTTTCCC[T/C]ACAGTTCTCGGGAGGCCTCCAGGACCTCCTGCTTCCCCAGAACCAGTTCGCCATGTTCCTGTACTGCTTCATCTTCATACACATAATCTATGTCACCAAG	from_Ensembl
ENSBTAG00000013734	540113	ATP6V1E2	G	A	5PRIME_UTR	11	30073244	rs43673198	ACATGAGTCATGAATAAATGGTCTCTGTGATCCTTCCCTTTGGACCCTAACTCTATCCTTCCTCCCTTCATACACTCCACAGCTCAGAAAGTGGAGCTCC[G/A]GAAACACACCTGAAATTCTGCCCTAAGTCAGAGGAACCAGAGGTCCACCAGTTCTTCCTCTACCTCCCTTTCCAGGAGCAGCCATGGCCCTGAGTGATGT	from_Ensembl
ENSBTAG00000021141	281060	CD8A	A	G	3PRIME_UTR	11	49858499	rs41257094	AGGTAATGAAATAGGACAAGAAAACTTGACAGAGTTCTGTGATACTGCTGAACAGGATCAGATTATTTTTTTTATAATCAAGCATGAAATGATACAGATA[A/G]TAGGAATTCTTCCAATGAAGTGGAAGGAGTGAACTGAATGATGGAAAATGAGCAACCTGACCTCTGAAGAAAATCTCTGGGAAATCCCAGCCTGGAGATG	from_Ensembl
ENSBTAG00000021140	516731	RMND5A	G	R	3PRIME_UTR	11	49874300	ss914082697	GCTTATAGAAACATGGGAGTCCTTGGTTAGCTGCATTAAATGGAACGTTCTCTTCTGAAATGCACCCTCGATTCAGTTTCACTTACAAATTGCAAACTAA[C/T]GTTATTTCTTCAGAAAAATATTTGTTTGGCATCTCCTGGACTTTGTTCCATTGGACAATATGGACATTTTAATCTAAAGACAAGAAAGAAAACATTGAAT	from_RNA_seq	.	.	.	.	.	No-Value	.	.
ENSBTAG00000011154	529759	SDC1	G	K	5PRIME_UTR	11	80982741	ss914082698	TAGTTTTTGCAACGGCTAAGGCCCTGCGGGTTTATTATAAGGCGGAGCTCGGCGGGAGAGGTGCAGGCGGGAGCAGAGCTGAGCCGAGAGGAATCCAGCC[G/T]TAAGGGGAGCTGAGAGCGGCCGGCGGATCCGTAGACCTCGCCTAGGACTGCCGCGCGCTGGGCATCGCTCGAGGGAGCTGCGCGCAGCGCAACCGGCGGC	from_RNA_seq	.	.	.	.	.	No-Value	.	[GO:0005737]:cytoplasm;[GO:0005925]:focal_adhesion;[GO:0008022]:protein_C-terminus_binding;[GO:0008092]:cytoskeletal_protein_binding;[GO:0009986]:cell_surface;[GO:0016020]:membrane;[GO:0016021]:integral_to_membrane;[GO:0048627]:myoblast_development;[GO:0055002]:striated_muscle_cell_development;[GO:0060070]:Wnt_receptor_signaling_pathway_through_beta-catenin
ENSBTAG00000011154	529759	SDC1	C	C/T	NON_SYNONYMOUS_CODING	11	81003932	ss914082699	CTCCCTGATGCCACAAGCTCTGCTTCTGGCCCTGCAGGTGCTTTGCCAGATATCACCTCATCACACACGCCCTCCACCTGGAAGGACCTGGGGCCCGTGA[C/T]GACCACAGCCACGGCTCCAGAGCCCACCAGCCCAGATGCCATCGCCGCCTCCACCACCATCCTGCCAACCGGAGAGCAGCCTGAGGGAGGCAGGGCAGTG	from_RNA_seq	71	T	M	TTTTTT	-6	6	36.2	[GO:0005737]:cytoplasm;[GO:0005925]:focal_adhesion;[GO:0008022]:protein_C-terminus_binding;[GO:0008092]:cytoskeletal_protein_binding;[GO:0009986]:cell_surface;[GO:0016020]:membrane;[GO:0016021]:integral_to_membrane;[GO:0048627]:myoblast_development;[GO:0055002]:striated_muscle_cell_development;[GO:0060070]:Wnt_receptor_signaling_pathway_through_beta-catenin
ENSBTAG00000011154	529759	SDC1	G	R	3PRIME_UTR	11	81005514	ss914082700	CTCCCTGCCACTCGCTAGACGCCCCCCACTCGCCTCTTCTGTGAAGAACTGCAGACCTGCATCCCTGCCACCATGCCACCTCCCTGGAGCGCCCAGCCCC[A/G]CTGGCGTCTCCCCTTGCCCACGGAGTTCTGGGCCCGCCGGGGAGGGGACCTCACCTCTGCTTCTCTCTCTGACTTCTGCCTGGAGACTTGGGCACAAGGG	from_RNA_seq	.	.	.	.	.	No-Value	.	[GO:0005737]:cytoplasm;[GO:0005925]:focal_adhesion;[GO:0008022]:protein_C-terminus_binding;[GO:0008092]:cytoskeletal_protein_binding;[GO:0009986]:cell_surface;[GO:0016020]:membrane;[GO:0016021]:integral_to_membrane;[GO:0048627]:myoblast_development;[GO:0055002]:striated_muscle_cell_development;[GO:0060070]:Wnt_receptor_signaling_pathway_through_beta-catenin
ENSBTAG00000017158	282124	VSNL1	A	R	3PRIME_UTR	11	83102820	ss914082701	TCCTCGGTGTGTCTGTCTAGTACTATTTTACAGGAGAATGGTGACACAGCTTAAAATTCAGTTACATTACCATGGGGGTCTCAGTGCTACTAACATTATG[C/T]AATCAAGGAGACACAAGCATTAGCAAAACATGAACAAGAAATCATAGAACTCTTTGCAGCACATTTCTGCCCAGGCTTTGGAGGAGGAAGGTTTTTTATG	from_RNA_seq	.	.	.	.	.	No-Value	.	[GO:0005509]:calcium_ion_binding
ENSBTAG00000017158	282124	VSNL1	C	S	3PRIME_UTR	11	83103068	ss914082702	TATATGTTTTTTAAAATTCATTAGCAAATGACATTCTCATGCACACAAGTGTTTCAAACACAAGAAGCAAGTCCATTTATAGGTAGTCCAAGCAATATCT[C/G]TGTGTGTGTGTGTGTGTGTGTGTGTGTGTTAATAGCTGCAGACTGAATGGAACATTGATACTCTTGTGCAGTCCATAGCATTGACCTCCGCTCATTTCTG	from_RNA_seq	.	.	.	.	.	No-Value	.	[GO:0005509]:calcium_ion_binding
ENSBTAG00000012779	504763	FAM49A	G	R	SYNONYMOUS_CODING	11	84054708	ss914082703	TAGAAAAAGCTCTTCAGAGTTTATTGGAATCTCTGACCTGTCCACCCTACACACCAACCCAGCACCTGGAGCGGGAGCAGGCCCTGGCCAAGGAATTCGC[A/G]GAAATTCTGCATTTCACCCTTCGATTCGATGAGCTGAAGGTTAGGCCATGTGCGCTTGGACAATTTACCAGATTCACACTGAGCACCTGCATGTCCAGGT	from_RNA_seq	132	.	.	.	.	No-Value	.	[GO:0005622]:intracellular
ENSBTAG00000012779	504763	FAM49A	C	C/T	SYNONYMOUS_CODING	11	84057248	ss914082704	TGCCATTTCTCCTCTCTTCCAGGGAATACAGGAGTAGGTTTACCAGTGAAGAAACGCTGATGTTCTGCATGAGGGTCATGGTGGGGGTCATCATCCTGTA[C/T]GACCACGTGCATCCCGTGGGAGCTTTCTGCAAGACATCCAAGATCGATGTAAGAACAGTTATGATAGGTGATTTCCCAGTAGGGGCTCGTGAATGTCGCC	from_RNA_seq	263	.	.	.	.	No-Value	.	[GO:0005622]:intracellular
ENSBTAG00000012779	504763	FAM49A	A	R	3PRIME_UTR	11	84064478	ss914082705	CATAACCGTTTCCTTCTTGTCACTGAAATATATGGACCTTCATTTGTATCCTGACTGACTCAACCCAGAGATCATAAATTGACTGGAGAGCCTTACCTTC[A/G]ATGTCTAAAACAAAAACCCCTTCTCCAAAAGGCAGAATTTGGAGACGTTGATCTTTGCTACTGGAGTTCCTAACGCCTGTAACAATCAGAACTTCCCAAC	from_RNA_seq	.	.	.	.	.	No-Value	.	[GO:0005622]:intracellular
ENSBTAG00000019735	281712	CPSF3	T	C	NON_SYNONYMOUS_CODING	11	90766794	rs43689571	GTTTTTTACAGCATATTTATTTTAATTTCCTCTCCAGATTATACTGACTTGGCCATGAGCACTGTAAAACAGACCCAAGCCATTCCATATACTGGTCCTT[T/C]TAATTTGCTCTATTACCAGCTACAGAAATTGACAGGTGTGTATTTATTAACATTCACTTAATTCTTTTCTGTTTTTTGCATAAGTATATATCTAGGAAGC	from_Ensembl
ENSBTAG00000019735	281712	CPSF3	C	C/T	SPLICE_SITE	11	90769449	ss914082706	GAGGATTATGAACCTCTATGTGAACTTCATCATTATCTTCATATTCTCGAATCAGGGCTGCTTTCAATCTGGCCATTTCATTCTGTTCTCCATGGACTAA[A/G]ATCTACAAAGCATAAATTTTAAAAGCACATAGGGAAGCATCCTTAGTTCAGGTTAATGTTGsCCTTTATCTGAATTAGTTATTATATGAAATGGAGATAT	from_RNA_seq	415	.	.	.	.	No-Value	.	[GO:0003723]:RNA_binding;[GO:0004518]:nuclease_activity;[GO:0004519]:endonuclease_activity;[GO:0004521]:endoribonuclease_activity;[GO:0005515]:protein_binding;[GO:0005634]:nucleus;[GO:0006397]:mRNA_processing;[GO:0006398]:histone_mRNA_3_-end_processing;[GO:0008270]:zinc_ion_binding;[GO:0008409]:5_-3_exonuclease_activity;[GO:0016787]:hydrolase_activity;[GO:0046872]:metal_ion_binding
ENSBTAG00000019735	281712	CPSF3	T	K	NON_SYNONYMOUS_CODING	11	90780375	ss914082707	CTGCAACTTCCTTCACTTCATGAAAATTGATGGTTTCAATTTTGTCCATGCTTTCTTCCAAATCTGTCTCAGTATACAGCATGTCGTCTGCTGATATGTT[A/C]CTAAATTTTTAAAGATGCCAACACAAAAAAATTAAGGGTAAGATTTTCATAAGTCTTTAAACTCAAAGAAATTGTCTGTGGATGACATAGCCACATATTT	from_RNA_seq	114	S	R	SSSSSS	-5	5	100	[GO:0003723]:RNA_binding;[GO:0004518]:nuclease_activity;[GO:0004519]:endonuclease_activity;[GO:0004521]:endoribonuclease_activity;[GO:0005515]:protein_binding;[GO:0005634]:nucleus;[GO:0006397]:mRNA_processing;[GO:0006398]:histone_mRNA_3_-end_processing;[GO:0008270]:zinc_ion_binding;[GO:0008409]:5_-3_exonuclease_activity;[GO:0016787]:hydrolase_activity;[GO:0046872]:metal_ion_binding
ENSBTAG00000016691	537649	LOC537649	C	M	NON_SYNONYMOUS_CODING	12	13002931	rs42602089	GGGGACACACAAACTTCATTCAAGAACTTTGTACAGAATTGAAGGATGGCAGAAGCAGTGTTGATTGATCTCTTTGGTTTGAAACTGAACTCTCAGAAAA[A/C]CTGTCATCAGACATTATTAAAGATATTGAATGCAGTCCGATATCACCATGGTGCCAAGGCCAAGTTCTTTTGCATAATGTGTTGTAGTAACATCAGCTGT	from_RNA_seq	19	T	N	NNSNNG	4.3	4.3	66.7	.
ENSBTAG00000016691	537649	LOC537649	A	R	NON_SYNONYMOUS_CODING	12	13003170	ss914082708	ATCAGCTCTCTTGAGAGAATTTGAGATTGTTAGCAATCCCAGCATGGCTGCCTCTTTGTATACAATTAAACAAAAAGTTGATGAAAGGAATTTGAGTTGC[A/G]TTAAGGTAATTGTGCCTGTGCACCGGAAGACATTAATGAAGGCTTTCATTGATCGACTCTTTACTGATGTTTACAATTTTGAGTTTGAAGATCTACAGAT	from_RNA_seq	99	I	V	IIIVII	-0.7	0.7	75.8	.
ENSBTAG00000016691	537649	LOC537649	G	R	NON_SYNONYMOUS_CODING	12	13010703	rs42420659	GAATATTCAGGACCAGAACCAGGATCTCAACCTCTGTACATCTTGTCATCCTGACAAGTATTTTTCCCATGTCCGAGATGGCCCTAACTTTGGTACACAG[A/G]TTGGCTTCATCTCAGTTAGAGAATGAGGTACAGTAGCTTCTCTCTCCCTTCTCCTCCCTGTTTCCACCTTTCCCTCCCCTCATTTTGAAAAATAATTGTA	from_RNA_seq	419	V	I	IIIIII	1	1	78.8	.
ENSBTAG00000016691	537649	LOC537649	G	R	3PRIME_UTR	12	13011713	ss914082709	TCATATTTGATTTCTATGTATTTTTACAGATACTTGACTGGATTTTTGCATAACTATTTCCTGCTTCCTTCCAAACCAACTGTAAGAAAGCAATGTAGCT[A/G]TTTGATATACTTAAAACCAAAAGGATTACAATGAATAATTCAACTTTCATATATACTTTCATTATTATCCAAAGCCAAATGATTTATTGATTTTAACAAT	from_RNA_seq	.	.	.	.	.	No-Value	.	.
ENSBTAG00000034495	509259	GTF2F2	T	C/T	SYNONYMOUS_CODING	12	14292116	ss914082710	ATGATATTGGTGGAAAACCGGCTTCAGTCAGTGCTCCTAGAGAACATCCATTTGTCTTACAAAGTGTCGGAGGACAGACATTAACCGTGTTCACTGAGAG[C/T]TCCTCAGGTGAGTGGGCGTAGAATCATTTAAATGCAATTCCTGGACGTGTTGTGTAGATTCTCTCTCTCCACACACTCTCGAAGGTCATTACCAGGGCTG	from_RNA_seq	99	.	.	.	.	No-Value	.	[GO:0000166]:nucleotide_binding;[GO:0003677]:DNA_binding;[GO:0003702]:RNA_polymerase_II_transcription_factor_activity;[GO:0003824]:catalytic_activity;[GO:0004386]:helicase_activity;[GO:0005515]:protein_binding;[GO:0005524]:ATP_binding;[GO:0005634]:nucleus;[GO:0005674]:transcription_factor_TFIIF_complex;[GO:0005856]:cytoskeleton;[GO:0006350]:transcription;[GO:0006366]:transcription_from_RNA_polyme…
ENSBTAG00000034495	509259	GTF2F2	T	C/T	NON_SYNONYMOUS_CODING	12	14383496	ss914082711	ATAAACAAGTAAGTTTGTTGATAATGCCTTCTGTTTTTCAGATTGCAAATAGAAGAATCTTCCAAACCTGTAAGGCTATCACAGCAGCTGGACAAAGTCG[C/T]GACAACCAATTACAAACCTGTTGCTAATCATCAATACAATGTAAGTCTTCATGTCGTTCTTCATTCTGGTCTGTCTTTAATGTCATAGACTCTTAGGTTT	from_RNA_seq	149	V	A	VVVVVVVI	-4	4	93.2	[GO:0000166]:nucleotide_binding;[GO:0003677]:DNA_binding;[GO:0003702]:RNA_polymerase_II_transcription_factor_activity;[GO:0003824]:catalytic_activity;[GO:0004386]:helicase_activity;[GO:0005515]:protein_binding;[GO:0005524]:ATP_binding;[GO:0005634]:nucleus;[GO:0005674]:transcription_factor_TFIIF_complex;[GO:0005856]:cytoskeleton;[GO:0006350]:transcription;[GO:0006366]:transcription_from_RNA_polyme…
ENSBTAG00000034495	509259	GTF2F2	G	C	SPLICE_SITE,SYNONYMOUS_CODING	12	14407208	rs43689223	CTACTTGATAATGTCTGTATTCTGGCTTCAGTTCCCATGTGTTTTTGTGGATCCCTTTTACATTTTGAACACCAATTTCCTTTAAGATGTCCTTCAGGTA[G/C]GACTGAAAAACAGAACCAAAATAACCTTGACAGATGAGATAAAGAAGACAGGAAACAAAATATAAAATAAAATGATACACCAAACTACATTTACAAGTAA	from_Ensembl
ENSBTAG00000034495	509259	GTF2F2	T	K	3PRIME_UTR	12	14407420	ss914082712	GATTAAkAAGATGCGAAGCCCGCCTAACAGAACTAAAGGATGATAAACTGAGAAGACAGCCTTGATACGTGAATCCTTGAGCACTATCTATTATAGGGGG[G/T]AAATGACTGGTACTTTAATTTCTCTAGGTAAATTTTTTAAACAATAATTCTTGTAAAGTTGCTTAAATGATTTTTGAGGCAAAAGAACACCTTTATTTAT	from_RNA_seq	.	.	.	.	.	No-Value	.	[GO:0000166]:nucleotide_binding;[GO:0003677]:DNA_binding;[GO:0003702]:RNA_polymerase_II_transcription_factor_activity;[GO:0003824]:catalytic_activity;[GO:0004386]:helicase_activity;[GO:0005515]:protein_binding;[GO:0005524]:ATP_binding;[GO:0005634]:nucleus;[GO:0005674]:transcription_factor_TFIIF_complex;[GO:0005856]:cytoskeleton;[GO:0006350]:transcription;[GO:0006366]:transcription_from_RNA_polyme…
ENSBTAG00000003415	535653	ESD	T	G	3PRIME_UTR	12	15747579	rs43694363	ACTCTGGTACTTACAAGGAGAATCATTACTTTTCTTGGCCGAGTTTATCAAGCTACATTTCTGCATGTAATTAAAGGAAAATATCTTTCACAGTAACATA[T/G]GAAACAAGTTTCCTTATCGAATTTCAGATCTAATCTAGTATTTAATTCTTGTCTCTTGAGAGAGGTCCATAAACCAATGTCCACAAATCCATTTGACTCA	from_Ensembl
ENSBTAG00000003415	535653	ESD	G	R	3PRIME_UTR	12	15748029	rs43694364	GTATCAAATATTTCCCAArTGAACACTGGTAAAGTAACTTTAAAAATCAGAAGCAGATTTGATATATTTATTCAGTGAGTGATTCAACTACAGAATGAAG[C/T]ATTTTTAGCATTATGAAATCCAAAGTTTTAAAATCTTATTTyCTTGCAATTCTGTTTATTACAATTTTATAATCCTGAAGAGATTCTCTTATCTGAAGTT	from_RNA_seq	.	.	.	.	.	No-Value	.	[GO:0004091]:carboxylesterase_activity;[GO:0005737]:cytoplasm;[GO:0016023]:cytoplasmic_membrane-bounded_vesicle;[GO:0016787]:hydrolase_activity;[GO:0016788]:hydrolase_activity,_acting_on_ester_bonds;[GO:0018738]:S-formylglutathione_hydrolase_activity;[GO:0031410]:cytoplasmic_vesicle
ENSBTAG00000032821	784362	SCEL	A	R	NON_SYNONYMOUS_CODING	12	53293568	rs41648264	GATTTTTTTTCCATTGGATTGTATAATTACCTTGTTAATTTGATTATCCTATAAACAAACTTTAAACATAAAGTCAAATGGTTTGTATTGCAGCTCCAAT[A/G]CTGAAACCAGGCATGCAGGATCAAAAGATACAGTTGTGTACACAAGGACATACATGGAGAATAGGTACTGGAAATTTATTTGAAGTATTTTGCTTTATGT	from_RNA_seq	576	T	A	TSAAI	0.6	0.6	44.4	[GO:0005515]:protein_binding;[GO:0005737]:cytoplasm;[GO:0008270]:zinc_ion_binding;[GO:0008544]:epidermis_development;[GO:0009790]:embryonic_development;[GO:0030216]:keratinocyte_differentiation;[GO:0046872]:metal_ion_binding
ENSBTAG00000032821	784362	SCEL	T	C	SYNONYMOUS_CODING	12	53301217	rs41648296	GACTTTATGGGGAATACATCTGTCTTTTTCATGATGACAAATTTATTTTTAACTGCTTACATCTCTATAGGTCTGTCATTGAGAGAGACATGTGCACTTA[T/C]TGTCGAAAACCCTTGGGCACAGAAACCAAGATGATTTTAGATGAATTACAAATTTGCTGCCATTCGACTTGCTTCAAGGTATGGCTATGTTTCTTGCATT	from_Ensembl
ENSBTAG00000032821	784362	SCEL	T	C	SYNONYMOUS_CODING	12	53303822	rs41648312	GAGTTCAACACTTACCTACAACTTTAGAGTAGCAAGATTCACAATGTATTGTCTGCCTATATATCCAAATACTGTCACCTGCTTGTAGGTTTTCCAAAGG[T/C]TGTTTGCATATTTCACACTAAAGGAAAGGTATGTATAAAGTTTACATTAGATATGAAGTTTAGATTCTTGGTTAACAGGATTAAAAAAAGAACCTTTTAC	from_Ensembl
ENSBTAG00000032821	784362	SCEL	T	W	3PRIME_UTR	12	53305595	ss914082713	AGGGATTTGGATTTACAGATGTTACTGACATCTTGACAAAACTGCCAAGGAAGCAAGATATGTACATTTCTTATATGGAAAAGAAACGTTGATAGAAATT[A/T]TGGCAGAAAGATAAAGTCTGGCAGAAAGATGTTAGTGTATAAAGGTGTATGGACCTCAGAAAATCACTTAAACTATTCAGATTTTGGTGCTATTATCTGT	from_RNA_seq	.	.	.	.	.	No-Value	.	[GO:0005515]:protein_binding;[GO:0005737]:cytoplasm;[GO:0008270]:zinc_ion_binding;[GO:0008544]:epidermis_development;[GO:0009790]:embryonic_development;[GO:0030216]:keratinocyte_differentiation;[GO:0046872]:metal_ion_binding
ENSBTAG00000008880	514810	KDELC1	C	C/T	3PRIME_UTR	12	76793420	ss914082714	AGATTTTATACTGTCCATGGAATTAGTATTTAGAAGACATTCTTCTTTTCACTTAAGAAGAGTCTTCAGAGCACCACTATTTGAAGGAAAGGTATTTTGC[A/G]TATCACAGTTCATCTTTGGTCTGCAATTAAGAAACAAATATTTAGAGCCATCAAGAAGTTTTCCATGAATAAGAAGGCTTACATTTAGTCTATTAATTAC	from_RNA_seq	.	.	.	.	.	No-Value	.	.
ENSBTAG00000014043	509602	ERCC5	G	A	NON_SYNONYMOUS_CODING	12	76882253	rs41674135	TAGAGTTAAGTGTATAAAATGTAAATGTCATGGTGTTATGTTTCACTCTTTACAGGAAGAGTTCTTTCAGAATCCTCATGCAGTTGACATTGAGTCTGAA[G/A]ATTTCAACAGCCTGCCCCTTGAAGTAAAGCATGAAATCTTGACTGATATGAAGGAATTTACTAAGCGGAGAAGAACATTATTTGAAGCGATGCCAGAGGT	from_Ensembl
ENSBTAG00000014043	509602	ERCC5	T	C/T	SYNONYMOUS_CODING	12	76885563	ss914082715	ATCGCAGGCCGTGCGATGTGAAGAGCCCACCTGCTCCCGCCCCTGAGGGTTCTGTGTCCCCGCTGACCCTCTTGGCCATTCAGAGAGCTCTCGATGACGA[C/T]GATGAAGATCTGAAATTGCATGCTAGTGTGCAGACAGAGGGAGCAGGCAGGAGAAAACCAAGACCGCTGGTGAGCAGTTCTGATGAGGAAGCTGTGGAAG	from_RNA_seq	398	.	.	.	.	No-Value	.	[GO:0000405]:bubble_DNA_binding;[GO:0003677]:DNA_binding;[GO:0003690]:double-stranded_DNA_binding;[GO:0003697]:single-stranded_DNA_binding;[GO:0003824]:catalytic_activity;[GO:0004518]:nuclease_activity;[GO:0004519]:endonuclease_activity;[GO:0004520]:endodeoxyribonuclease_activity;[GO:0005515]:protein_binding;[GO:0005634]:nucleus;[GO:0005675]:holo_TFIIH_complex;[GO:0006281]:DNA_repair;[GO:0006283]…
ENSBTAG00000014043	509602	ERCC5	C	C/T	SYNONYMOUS_CODING	12	76889667	ss914082716	TGGAAGCAGAGGCTCAGTGCGCCATCCTGGATCTGACCGACCAGACTTCCGGAACCATCACCGACGACAGTGATATTTGGCTGTTCGGGGCACGGCACGT[C/T]TACAAAAACTTTTTCAATAAAAACAAGTTTGTAGAATATTACCAGTATGTGGACTTTCACAACCAATTAGGTAAGACTTCAGACTACGATTAGTTTTTGA	from_RNA_seq	837	.	.	.	.	No-Value	.	[GO:0000405]:bubble_DNA_binding;[GO:0003677]:DNA_binding;[GO:0003690]:double-stranded_DNA_binding;[GO:0003697]:single-stranded_DNA_binding;[GO:0003824]:catalytic_activity;[GO:0004518]:nuclease_activity;[GO:0004519]:endonuclease_activity;[GO:0004520]:endodeoxyribonuclease_activity;[GO:0005515]:protein_binding;[GO:0005634]:nucleus;[GO:0005675]:holo_TFIIH_complex;[GO:0006281]:DNA_repair;[GO:0006283]…
ENSBTAG00000018033	533289	PIP4K2A	T	C/T	3PRIME_UTR	13	23080230	ss914082717	TAAACGAGGAGGTGTGCTTCACTGAGTTTGGTGTTCGTTTTTCCTGCGCTGAAGCCACCTCTATCCTTCCCGTGCTCACGTCCATCCACAGTTGTGCAGG[A/G]CGTTACGTCAAGATGTGGCCAATAAAGTCCAAAAAGCGCTTGGAATACTGTTCTGGGTTCACGGTGGAGATCTCCGCGCCAGCCTGGGCAGTGTGGGAGA	from_RNA_seq	.	.	.	.	.	No-Value	.	[GO:0016307]:phosphatidylinositol_phosphate_kinase_activity;[GO:0046488]:phosphatidylinositol_metabolic_process
ENSBTAG00000018033	533289	PIP4K2A	C	G	NON_SYNONYMOUS_CODING	13	23084384	rs41686705	CCGTAGACATCAATGTTTGGATCAAACTCGCCCGGAGCCAAGGGTGGCGAGCTGTTGAGCGTGTTCCCAGGGCTGTCGGGAGGGGTCCCCACAGGGTGGG[C/G]GCCATCGCTCTCTCCCTCCTCCTCTCCGTCCTCCTCACACTCCACCTCCTCCTGCTCGGCTCTCTCCACGTCGTGGATTCCCACCAACAGGCTGTAGTCC	from_Ensembl
ENSBTAG00000017354	512659	MPP7	C	C/T	3PRIME_UTR	13	36466697	ss914082718	CAGTACTGTATTCTGAGCAGAGCTTTGAACCATCTGGCTGTCTTGAATACAAAGCTCTACCTCCAAGAGGAGGGTTGAACTTTTTATAGAAAGTCTTAGC[C/T]AAAGTATATACATGGGCATCCAGTGCTTCTGCTGGTCTCAGACGCAGTCACTGCCTTTGCTATTTGCATGTCAGCCATTGAAGATGATAAGTTTACAGCC	from_RNA_seq	.	.	.	.	.	No-Value	.	[GO:0005515]:protein_binding;[GO:0005912]:adherens_junction;[GO:0005923]:tight_junction;[GO:0016020]:membrane;[GO:0019898]:extrinsic_to_membrane;[GO:0030054]:cell_junction
ENSBTAG00000021669	508997	LOC508997	C	C/T	SYNONYMOUS_CODING	13	66434570	ss914082719	AGCAAGACATGATCACTAAACAGACAGAGGAACAGACAGACAGGACAGGACTGGAAATGGGCTGAGAATTCACCGTGTTCTGGGTCCAGCTGTCCCCTGC[A/G]CAGGTCTTGTTATCAGAATGCTGGGCATTCAGTTCCTCTTCCTCCATTAGCAGGTACAGCTCCTTCATGCTATTTACCTATTTTTTAAAAAACACACTGA	from_RNA_seq	729	.	.	.	.	No-Value	.	.
ENSBTAG00000021669	508997	LOC508997	A	R	SYNONYMOUS_CODING	13	66447310	ss914082720	GCTCCACGATGCGGCGGCTCAGCAGGTTGGCTTCCTCCTCCACCAGCTTCAGATGCACCTTGAGCTCCGTCTCCCGTGAGTGGGGGGCGTCCGCCAGCTC[C/T]TCCGCCGACAGGGCACCGTCTAGGTCCCCGTAGAGCGAGCGGTACTTGAGCAGCTCCTCCTTCATGCCGTCGTTCTCCTTGGCCAGCTTGGTGAGCTTCT	from_RNA_seq	195	.	.	.	.	No-Value	.	.
ENSBTAG00000017584	281987	PLCG1	C	A	NON_SYNONYMOUS_CODING	13	70523733	rs41706129	CAGAGTCCTCTGTGTGGCTGCCCCGCCGGCTCCGCCCGGCCCAGCGCTCACATGGTTCACAGGGTCTTCCAGGTAGAGGATGCCATTCTTGATGGAGTTG[C/A]TGATGTCGTTCTCAGAGTACATCACCGATGTTGGCACCTCCTCGTAGGCACTGCCCTCAGCCAACTTCTTGTGCTGTGGGCGATACGTCGGGACTGGCAT	from_Ensembl
ENSBTAG00000017584	281987	PLCG1	C	S	NON_SYNONYMOUS_CODING	13	70531086	ss914082721	CGTCAAGATTGACGTGTTCCCTGCCAAGGTACCCGTGGGCGGGCGGGCAGCGGGCGGCGCCGGGGCCGGGCAGCCACTGAGCCCTGTGTCCCTGCCAAAG[C/G]AGGAGAACGGCGACCTCAGCCCCTTCGGGGGTGCGTCCCTGCGGGAGCGGAGCTGTGACGCCTCGGGCCCGCTGTTCCACGGCCGGGCCCGGGAGGGCTC	from_RNA_seq	1216	Q	E	QQQQQ	-3	3	86.4	[GO:0001701]:in_utero_embryonic_development;[GO:0004435]:phosphoinositide_phospholipase_C_activity;[GO:0004629]:phospholipase_C_activity;[GO:0004871]:signal_transducer_activity;[GO:0005509]:calcium_ion_binding;[GO:0005515]:protein_binding;[GO:0006629]:lipid_metabolic_process;[GO:0007165]:signal_transduction;[GO:0007242]:intracellular_signaling_cascade;[GO:0008081]:phosphoric_diester_hydrolase_act…
ENSBTAG00000017584	281987	PLCG1	C	S	3PRIME_UTR	13	70531533	rs29021059	ACGGAGACAACCGCCTGTAGCCGTGCCACAGCCTCGCGGAGAGCAGCAGGCGCCGTGCCACGCACGGAGGGGGGCCGTGGGCTGGGCTCCGGGAAGTGGC[C/G]TATGGGGCCGCCCTTCTGGCCTCGCCGCCTAGAGCCCAGATTCCAGCCGTGGACACTAGACGAAAAGCACGCCATTAATGAGATGTATTCCTGTTTTGGG	from_RNA_seq	.	.	.	.	.	No-Value	.	[GO:0001701]:in_utero_embryonic_development;[GO:0004435]:phosphoinositide_phospholipase_C_activity;[GO:0004629]:phospholipase_C_activity;[GO:0004871]:signal_transducer_activity;[GO:0005509]:calcium_ion_binding;[GO:0005515]:protein_binding;[GO:0006629]:lipid_metabolic_process;[GO:0007165]:signal_transduction;[GO:0007242]:intracellular_signaling_cascade;[GO:0008081]:phosphoric_diester_hydrolase_act…
ENSBTAG00000017584	281987	PLCG1	C	C/T	3PRIME_UTR	13	70531797	rs29021058	CCTGGCCCTGCCCTCTGGAGATGGAGCCTTCCACCTTGGGACCACTGCGGCACTGCCTCTCGGAGAGAGAGGCTGCCTCAGCTGGGGGCACAGGAGGCTC[C/T]GAGGAGCCGGGGACATTCCTGAGAGGGGCGGAACAGCAGTAGCCTTGCTGGGCTCGGGAGTCAACGTTTACACAGTCCTGCAGCTTTAAACCCCAGCCGG	from_RNA_seq	.	.	.	.	.	No-Value	.	[GO:0001701]:in_utero_embryonic_development;[GO:0004435]:phosphoinositide_phospholipase_C_activity;[GO:0004629]:phospholipase_C_activity;[GO:0004871]:signal_transducer_activity;[GO:0005509]:calcium_ion_binding;[GO:0005515]:protein_binding;[GO:0006629]:lipid_metabolic_process;[GO:0007165]:signal_transduction;[GO:0007242]:intracellular_signaling_cascade;[GO:0008081]:phosphoric_diester_hydrolase_act…
ENSBTAG00000015609	527410	PREX1	G	R	NON_SYNONYMOUS_CODING	13	77857240	ss914082722	CGGAGCGCGCCCTCCCCGGGCCCCACTCACCACGGCTGGCGAGAGCAGGGACTGGCAGTGCAGCAGGACGCCCGTGGCCGCCACCTGCTCCAGCCACTTG[C/T]GGCTGGCATCCCGGCTGCTCTCCTCGTACTCCCCGTTGTTGTTGTAGCGGTAGCTCAGGGCCGCCAGCAGCTGCTCGGAGAAGGCGCACACGGCGGCCAC	from_RNA_seq	1268	R	H	RRRRRH	-2.8	2.8	83.1	[GO:0005085]:guanyl-nucleotide_exchange_factor_activity;[GO:0005089]:Rho_guanyl-nucleotide_exchange_factor_activity;[GO:0005515]:protein_binding;[GO:0005543]:phospholipid_binding;[GO:0005622]:intracellular;[GO:0007242]:intracellular_signaling_cascade;[GO:0035023]:regulation_of_Rho_protein_signal_transduction
ENSBTAG00000015609	527410	PREX1	A	R	SYNONYMOUS_CODING	13	77862665	rs41710177	ATCACAGGCTGTGACCCTGATGGATGCGGGCTGCCACCCCCTCACCCTGCCTGAGGACTCTTCTCTGCTCACCTTGTAAGCTGTGGTCCATGGGGAAATG[C/T]TTGGTCTCTTCAAAAGCTCTGCTCATGACTGGCCCCTTGAGGAGTGTGTGAATGGAGTCCACCTGGGCGAAAGGAAGCCCCGGGTTAGTTTGGCCCTAGG	from_RNA_seq	1152	.	.	.	.	No-Value	.	[GO:0005085]:guanyl-nucleotide_exchange_factor_activity;[GO:0005089]:Rho_guanyl-nucleotide_exchange_factor_activity;[GO:0005515]:protein_binding;[GO:0005543]:phospholipid_binding;[GO:0005622]:intracellular;[GO:0007242]:intracellular_signaling_cascade;[GO:0035023]:regulation_of_Rho_protein_signal_transduction
ENSBTAG00000015609	527410	PREX1	C	T	NON_SYNONYMOUS_CODING	13	77872568	rs41710192	AAGCCCCACTCCACGTCCCTTGGGCTCCCACTTACCTCTGCCCACTGCGTAGACGTACGGCGGGGCTGCTCCACGGATCTGAAAGCACAGCGCCTCTGGA[C/T]GGTCGGGGACTTTGACAATCCTGCACCGAACAGAAGCTGCCATAAGGTACAGCAGTGTCTCTCCCGAAAGAAAGCCCAGGGGGCCACCAGGGGAGCCCCT	from_Ensembl
ENSBTAG00000015609	527410	PREX1	A	R	NON_SYNONYMOUS_CODING	13	77874423	ss914082723	GACCCGGGCAACTCCTCATCCCGAGAGGAAGGCCACCAGACACCCTGCCCCTGGCGACACTCACTCTTTGGCCTTGGTGGCTACCAGGAGGCGCAGAGGG[C/T]GGCGGGAGCAGAAAGACTGGTTGAGAATGGACTCCACCTCAGCCAAGGGCCGCAGGAACACCAGATCCTCGTTGATGGAGAAGATCTTCCTCCCCACCTG	from_RNA_seq	624	H	R	RRRRRR	5	5	84.8	[GO:0005085]:guanyl-nucleotide_exchange_factor_activity;[GO:0005089]:Rho_guanyl-nucleotide_exchange_factor_activity;[GO:0005515]:protein_binding;[GO:0005543]:phospholipid_binding;[GO:0005622]:intracellular;[GO:0007242]:intracellular_signaling_cascade;[GO:0035023]:regulation_of_Rho_protein_signal_transduction
ENSBTAG00000015609	527410	PREX1	C	T	ESSENTIAL_SPLICE_SITE,INTRONIC	13	77877334	rs41710199	CCTCCATCTCCTCGTCTGCGTGGAAGCGGAAGTACTGGGACTCATCCTTGAACTCGCTCTTCTCCAGCACTGCAAACCCACAGACACGGGGTCAGGCTCA[C/T]ACAGGGAGCCTTCAGTGGTATCTGCCGACTGGCAGCCACAGGCCAGGACCAGCCCCTGGACAAGCTTGGGTTGGCCAGCATGGTGTTCTAGTAAGTAAAG	from_Ensembl
ENSBTAG00000007120	539295	ARFGEF2	G	R	NON_SYNONYMOUS_CODING	13	78183324	ss914082724	GGCCCTGGCCTATTTCATCACGGTGAATTCTGAAAGCCATCGGGAAGCCTGGACAAGCCTCCTATTGTTACTTCTAACAAAAACCCTCAAAATAAATGAC[A/G]AAAAGGTATAAACAAGTAATGTCTTCACCAGAATTGGGTTTGGGTTGGCTTTGTACTGAGACTTTGAAGTAAGTACTTTCCCCATTCTCCCAGGGATGGT	from_RNA_seq	1720	E	K	EEEEED	-3.8	3.8	89.4	[GO:0000139]:Golgi_membrane;[GO:0005086]:ARF_guanyl-nucleotide_exchange_factor_activity;[GO:0005488]:binding;[GO:0005622]:intracellular;[GO:0005829]:cytosol;[GO:0007242]:intracellular_signaling_cascade;[GO:0016020]:membrane;[GO:0032012]:regulation_of_ARF_protein_signal_transduction
ENSBTAG00000019864	512125	MAPK15	G	S	3PRIME_UTR	14	853017	ss914082733	CTTTATTGGAGGAAGTGATGGAGGTTGGGGTGTGAACCTCAGCGAGTCCCCCAGAGAGGCCCAGACAAGCTCTGGGACTCAAATGTGGCCAGGAGAGGGT[C/G]CTCTGGGGAAACGCTAGGTGGAGAGCACCAGGGGCTTGGGCCCCGGAACTTGCCGGAGGAGGGGCAACCTAAGGACTGGGGGAGAGGCGCGGGGCTGGGC	from_RNA_seq	.	.	.	.	.	No-Value	.	[GO:0000166]:nucleotide_binding;[GO:0004672]:protein_kinase_activity;[GO:0004674]:protein_serine/threonine_kinase_activity;[GO:0004707]:MAP_kinase_activity;[GO:0005524]:ATP_binding;[GO:0006468]:protein_amino_acid_phosphorylation;[GO:0016301]:kinase_activity;[GO:0046777]:protein_amino_acid_autophosphorylation
ENSBTAG00000019864	512125	MAPK15	G	R	SPLICE_SITE	14	853459	ss914082734	GAGGGAGCGCCCAGCGGAAGGGAAGGAAGGGGGCCGGGGAGCGGGGAGCGGGGCGCGTGGGCTCACCCGTGGCGCGCCGGGCGCGTTCTCACCGCGGCCC[C/T]GGGTTCCGGTCACTCCTGATCAGTGCCCGGACGGCCACCTGGGCGGCGGCCTGCGAGGTCAAGGAGGGCGCCGCCTCCCTCACGCCGGGCTTCACCTGGG	from_RNA_seq	467	.	.	.	.	No-Value	.	[GO:0000166]:nucleotide_binding;[GO:0004672]:protein_kinase_activity;[GO:0004674]:protein_serine/threonine_kinase_activity;[GO:0004707]:MAP_kinase_activity;[GO:0005524]:ATP_binding;[GO:0006468]:protein_amino_acid_phosphorylation;[GO:0016301]:kinase_activity;[GO:0046777]:protein_amino_acid_autophosphorylation
ENSBTAG00000019864	512125	MAPK15	C	C/T	SYNONYMOUS_CODING	14	854850	ss914082735	CTGGCCCTGAAGGCTGCAGGGAGCACGCTGGGGCCCCCTGAAGCCCCCGCACTCACCGGGACCCCAGGTGCTGCAGAACTGAGATGTTGCAGCCAGAGCC[A/G]AGCGCCAGGAGGTCTGGAAGCAAGGGCAGAAGGCAGTGTACTCAGGAGTCAGGAAGGTGGGTGGCCACTGCTTCCAGCCTGTGCAGCAACCTCCTCTGCA	from_RNA_seq	246	.	.	.	.	No-Value	.	[GO:0000166]:nucleotide_binding;[GO:0004672]:protein_kinase_activity;[GO:0004674]:protein_serine/threonine_kinase_activity;[GO:0004707]:MAP_kinase_activity;[GO:0005524]:ATP_binding;[GO:0006468]:protein_amino_acid_phosphorylation;[GO:0016301]:kinase_activity;[GO:0046777]:protein_amino_acid_autophosphorylation
ENSBTAG00000019864	512125	MAPK15	C	C/T	NON_SYNONYMOUS_CODING	14	856889	ss914082736	GGGGGCTGTGCCCTGGGGGCCAGGGGCCAGGCTTCCCCTTCTTTGGAGAAACAGCACCTGGAGCAGCAGGTAGATGGCCTGGCCACTCACCTGGAGAAGC[A/G]TGATTTCCCGGAACGTCCTCTGGAAGGAGACAGAAACATGAGTGTGGGTATGGAGGAAGAAGGAAGGCCCTGTCCGGAGAGGATGCGAAAGGACAGACGC	from_RNA_seq	63	T	M	TMTMM	1.2	1.2	87.3	[GO:0000166]:nucleotide_binding;[GO:0004672]:protein_kinase_activity;[GO:0004674]:protein_serine/threonine_kinase_activity;[GO:0004707]:MAP_kinase_activity;[GO:0005524]:ATP_binding;[GO:0006468]:protein_amino_acid_phosphorylation;[GO:0016301]:kinase_activity;[GO:0046777]:protein_amino_acid_autophosphorylation
ENSBTAG00000000878	539858	RB1CC1	G	R	NON_SYNONYMOUS_CODING	14	21292685	ss914082725	ACAGGGTGAAGGCCTTTACCCACTATGCTTCAACACAGACAAAATGCACTTACTCGTTCCAACAGCATTATCCGCTGTCTTTCTTCAGAGAGCACGTGGA[C/T]GTTTTCTCTAAGAGAAAATGACTTACTTCAGCCATATTGACAAATAAAACTGTAACATACTTAGAATGCACAATGAGGTGGTCTGAGACACGTGTACTGT	from_RNA_seq	1444	V	I	IIIIN	0.8	0.8	68.2	[GO:0001889]:liver_development;[GO:0001934]:positive_regulation_of_protein_amino_acid_phosphorylation;[GO:0005515]:protein_binding;[GO:0005634]:nucleus;[GO:0007254]:JNK_cascade;[GO:0007507]:heart_development;[GO:0043066]:negative_regulation_of_apoptosis;[GO:0045793]:positive_regulation_of_cell_size;[GO:0070969]:ULK1-ATG13-FIP200_complex
ENSBTAG00000000878	539858	RB1CC1	A	R	NON_SYNONYMOUS_CODING	14	21298275	ss914082726	TTTAAATCAGTGGTAAGCCTATCAGATTCTTCTTCATGTCTACTAATTAACTCAGAAATGCACTGATCTTTTTCAACTGTCATTAAAGTTCTCAGCTCTG[C/T]CAAGCCCACCTGATAATTTTCATTATTGTCGTGAATCTTTTGGTTTAGTTTACTGATCTCTGCTCTCAACTGTTCGGTCTCTTTTTCGAAGAGAGACTGC	from_RNA_seq	1122	T	A	ASAASA	2.7	2.7	86.4	[GO:0001889]:liver_development;[GO:0001934]:positive_regulation_of_protein_amino_acid_phosphorylation;[GO:0005515]:protein_binding;[GO:0005634]:nucleus;[GO:0007254]:JNK_cascade;[GO:0007507]:heart_development;[GO:0043066]:negative_regulation_of_apoptosis;[GO:0045793]:positive_regulation_of_cell_size;[GO:0070969]:ULK1-ATG13-FIP200_complex
ENSBTAG00000000878	539858	RB1CC1	T	C/T	NON_SYNONYMOUS_CODING	14	21301927	ss914082727	ATTAATAAAGAACACTTACTAAATAATTTCCCAAAGGATTCCCTTTTTGACTTCTCAGCCTCATACAATTGCTTTCCGTCCTTGACTAAAGCACCGGCCC[A/G]CTGAGGAAAGGAGAGCACGTATTAGCATCAGCACCAACTCACTGAGGCCCAGACACAGTAAACACAGCTCAGCCTGCATACCTCCCTGTAGTGTTTTATG	from_RNA_seq	515	W	R	WWWWWW	-14	14	93.9	[GO:0001889]:liver_development;[GO:0001934]:positive_regulation_of_protein_amino_acid_phosphorylation;[GO:0005515]:protein_binding;[GO:0005634]:nucleus;[GO:0007254]:JNK_cascade;[GO:0007507]:heart_development;[GO:0043066]:negative_regulation_of_apoptosis;[GO:0045793]:positive_regulation_of_cell_size;[GO:0070969]:ULK1-ATG13-FIP200_complex
ENSBTAG00000000878	539858	RB1CC1	T	C/T	NON_SYNONYMOUS_CODING	14	21308609	ss914082728	CTGCTGGGCAGGGCTTGGACAAGGCTCCCTCACATCTTTTCCACTTTCAGCATCTGCGGCGTCTGAGGCTACGTGCTCCACGGACATGTGAAATGAGGTG[A/G]ACGAGGGTTTGCTCGTTGCTGCAGGCGTATCAGGAGAGAGCACCAGTTCAGTGGAGGTCTTTGTCTCAGACTTTTCTGAGCCTTCGCGTTCAGGCAAGGA	from_RNA_seq	255	F	S	LVLLLL	-1.8	1.8	34.8	[GO:0001889]:liver_development;[GO:0001934]:positive_regulation_of_protein_amino_acid_phosphorylation;[GO:0005515]:protein_binding;[GO:0005634]:nucleus;[GO:0007254]:JNK_cascade;[GO:0007507]:heart_development;[GO:0043066]:negative_regulation_of_apoptosis;[GO:0045793]:positive_regulation_of_cell_size;[GO:0070969]:ULK1-ATG13-FIP200_complex
ENSBTAG00000004954	525888	TOX	G	A	3PRIME_UTR	14	24764437	rs41725172	AACCCCTATTGTGAAATCAATAAACTGGAATGAGCCAGTTTCAAATCACAATTTAGCTACAAAAACATTCACATTTTATACTCTAGGAGAGTGTGACATA[G/A]ATGCTATTTACAAACTTGCTATGACTGCTACATCAAGCCATTTAAAAAGTCTTTAGTAGTTTCATATAAACACCCATTATGAAAACCAATGGAAAATCCA	from_Ensembl
ENSBTAG00000004954	525888	TOX	C	S	SYNONYMOUS_CODING	14	24806082	rs41724606	ATTTTGTATCTTTTCTTACCTGTTTTTGCTCTTCACCCAAACCATCCCACATGGAAGCCACAATTTTAGAAACTTCACCAAAGGTAGCATTTGGATTTTG[C/G]CCCTTGATGGCAGCCTGAGTATCACGGAAGAATAACGCATAGGCAGACACTGGCTTCTGTGGCTCATTAGGGTCCTTCTTCTTCTTCTTTTTGGGGGTTT	from_RNA_seq	281	.	.	.	.	No-Value	.	[GO:0003677]:DNA_binding;[GO:0005634]:nucleus
ENSBTAG00000017833	540195	RNF19A	C	T	NON_SYNONYMOUS_CODING	14	62154272	rs41742425	TAACTCAAGAAAAATCAAACAAAACCTTCTTACCCACAGTCTGGAGCTGGACACCACCTACAATCAGGATCTGCAACAAGCCACCGTCTAAGCATAAATT[C/T]TTCATATTTTTCCATCAAGACATCATCACTTAGTATCAAGCGGATATCATGGGGATTAAACCGTTCAGTACATTCTGGGCAACTGATATTAACTCTACTT	from_Ensembl
ENSBTAG00000017833	540195	RNF19A	A	R	SPLICE_SITE	14	62196740	ss914082729	CATTTCACCCAGAAACTCTCCCCCTTTGATACATTTGTATTTAATAAAAAATAAAAAAAGAGGAAGTCAAAAATTTATATTTGTTTCACTTCTGTTCCAG[A/G]GAAGGCAACAGTATGGAGGTTCAGGTAGATATTGAATCAAAGCCATCCAAGTTCAGGCACAACAGTGGAAGCAGCAGTGTGGAGGATGGCAGTGCCACCC	from_RNA_seq	609	.	.	.	.	No-Value	.	[GO:0005515]:protein_binding;[GO:0008270]:zinc_ion_binding
ENSBTAG00000026234	533815	STK3	A	R	NON_SYNONYMOUS_CODING	14	63873066	ss914082730	TACACCTCCTTGTGTTCTTCATTTACCTAAGGAAATGCAACTTCTCCACAAGTACAAAGACCATCTTTCATGGATTACTTTGATAAACAGGACTTCAAGA[A/G]TAAGAGTCATGAAAACTGTAATCAGAATATGCATGAACCCTTCCCTATGTCCAAAAATGTTTTTCCTGATAACTGGAAAGTTCCTCAAGATGGAGACTTT	from_RNA_seq	404	N	S	NNNNN	-5	5	100	[GO:0000166]:nucleotide_binding;[GO:0004672]:protein_kinase_activity;[GO:0004674]:protein_serine/threonine_kinase_activity;[GO:0004713]:protein_tyrosine_kinase_activity;[GO:0005515]:protein_binding;[GO:0005524]:ATP_binding;[GO:0005737]:cytoplasm;[GO:0006468]:protein_amino_acid_phosphorylation;[GO:0007165]:signal_transduction;[GO:0016301]:kinase_activity
ENSBTAG00000026234	533815	STK3	G	K	3PRIME_UTR	14	63958461	ss914082731	GCTTCGTCAAAGATACACTGCGAAAAGGCAGCCCATTCTGGATGCAATGGATGCGAAGAAAAGAAGACAGCAAAACTTCTGAGTCTAATTTCCTTTCTGT[G/T]TGTTTCTATGACTATTCTGGAGACCAAGAAACCACTAAGAATTGAAGAAATACTATGATTTTTTTTTAATCTCTAAGATTTGTGCTCTACAGCCAGGCAA	from_RNA_seq	.	.	.	.	.	No-Value	.	[GO:0000166]:nucleotide_binding;[GO:0004672]:protein_kinase_activity;[GO:0004674]:protein_serine/threonine_kinase_activity;[GO:0004713]:protein_tyrosine_kinase_activity;[GO:0005515]:protein_binding;[GO:0005524]:ATP_binding;[GO:0005737]:cytoplasm;[GO:0006468]:protein_amino_acid_phosphorylation;[GO:0007165]:signal_transduction;[GO:0016301]:kinase_activity
ENSBTAG00000026234	533815	STK3	A	R	3PRIME_UTR	14	63958780	ss914082732	TATCTGTCAGCTACATACCAGCACTAAAACTCTGTTGTAAAACGAAGGCTGTGTTTAGAAACCTTGAAAATCCAAAGCTATTGTTTAATTGTACAGCACC[A/G]AAGGGCTTTATGTTACAATATCCTTTATTCTTTTCTAATAGCCTATTTATTGTATCCCTCTAGGTAAACTTATTTATTTATGCTGTTTCACTTTGTTTTG	from_RNA_seq	.	.	.	.	.	No-Value	.	[GO:0000166]:nucleotide_binding;[GO:0004672]:protein_kinase_activity;[GO:0004674]:protein_serine/threonine_kinase_activity;[GO:0004713]:protein_tyrosine_kinase_activity;[GO:0005515]:protein_binding;[GO:0005524]:ATP_binding;[GO:0005737]:cytoplasm;[GO:0006468]:protein_amino_acid_phosphorylation;[GO:0007165]:signal_transduction;[GO:0016301]:kinase_activity
ENSBTAG00000034828	525931		C	T	NON_SYNONYMOUS_CODING	15	3326918	rs42550770	TCCCTGGCTGAAGCGCTGCTCAGCGGAAACCTGGAGAGCTTCTCCCAGGTCCTGATGGAGCAGCAAAGGGAGAGGGCGCTGAGAGAGCAAGAGCGACTGC[C/T]CCTCTTCTCCGCTGACCCGTTCGATCTGGAGGCCCAAGCCAAGATAGAGGAGGAGATCCGGCAGCAGAACATCGAGGAGAACATGAGCATAGCCATGGAA	from_Ensembl
ENSBTAG00000034827	525931	PDGFD	G	R	3PRIME_UTR	15	3471698	ss914082740	CTTTTATATTAAAAATCCAATAAATTAGCATTTCTTGTGCATACATCTTAATTATCAAAAGAGGGAAATATGGTTTCTGGGAAAAGATACATTCCTAGCC[A/G]TTTGTCTCATGAGATGTACTACATACTTACCTATATAGACAATAATTACCTGTCTCCGAGAGCATGTCATCATAATATAGGCGCTTTAGAAATAAAGCCC	from_RNA_seq	.	.	.	.	.	No-Value	.	[GO:0008083]:growth_factor_activity;[GO:0016020]:membrane;[GO:0050730]:regulation_of_peptidyl-tyrosine_phosphorylation;[GO:0051781]:positive_regulation_of_cell_division
ENSBTAG00000019309	512287		T	K	NON_SYNONYMOUS_CODING	15	4101726	ss914082741	GCAAGAGACTGATGGACACTCTGTACTAAGCGGATGGCGTTAAATTGTTCAAGAATGATGAAGGATAATATTGGAGATCCTTGTCGATCATTAGGAGGCA[A/C]CAATTTCTGATGAATCAGGTTTGAATTCTAAAAGAATAATGTATCATTTAATATTTGCTGAAAAGTAACACAAATATATCAAAACATTCAAAAGTTATTT	from_RNA_seq	4066	L	V	PSLSST	-0.2	0.2	80.3	[GO:0000166]:nucleotide_binding;[GO:0003777]:microtubule_motor_activity;[GO:0005524]:ATP_binding;[GO:0007018]:microtubule-based_movement;[GO:0016887]:ATPase_activity;[GO:0017111]:nucleoside-triphosphatase_activity;[GO:0030286]:dynein_complex
ENSBTAG00000019309	512287		G	A	NON_SYNONYMOUS_CODING	15	4174584	rs42978235	CACACACACACACACACACACAGCAGGAAGATCAATAGCTGAAACAGAAACAGCAGAGTAATGTGCACTGACCTGGTGATAACACTCCCCACTTCTCTCA[G/A]CATTTGCAAGCTCTTGGAGTTCCTGAGAAGGATCAGCACCCGGGGAAATGATTATCAAGATGGGTTCAATTTCTAGCGTCTCTTTGTACAAACGTTTGAG	from_Ensembl
ENSBTAG00000019309	512287		G	A	NON_SYNONYMOUS_CODING	15	4292962	rs42022676	TGTTTAGACATATGAAATCATACTATTAGAAAGAAAAATAATTTGAAAGTTCTCATAACATTTATATATTTACAAAAACTCCGTAACTATATTACCTGCC[G/A]TATTATCTAGTACATCTGAGCCCCAATCTCCTTGAAACACTGATGTTAAAATGCTGTCAAATAAATGAAGTTCCTTTGCACCAACAATTTTGTCACGGAA	from_Ensembl
ENSBTAG00000019309	512287		A	T	NON_SYNONYMOUS_CODING	15	4311852	rs42022685	ACTTATTAGAACGCATGCATGCACACACTCAGGATCAATGATAATTTAAAAAAAATGTTGACTAAACATAGGCTTTAAATGTGTACTACCTCTTTGGTGA[A/T]TTCCAGACGTGACTTCAAGTTCAGATTTCCACCAAGACCCCTTATGAGATTAATAATAAATTGATCATGATCTCTGCATCCATGTAGATGTGACAATCCA	from_Ensembl
ENSBTAG00000019309	512287		A	G	SYNONYMOUS_CODING	15	4387526	rs41745621	GGAAGAAATAGAAAATAAAATAAGGCAAGCTTCCAAAATTTCAAAAGTGTATTTCTTTACTAGTACCTATAATATCTAAGAGATGTAACATTCGTGATTC[A/G]GGATAATGATCATGTTCTGTTTGTCTCCACACATCATCTACAACATCCCGAGTTGTCTCCACCAAGTCAACCACTTCCAATAACGACAGACCATCCAAGT	from_Ensembl
ENSBTAG00000020466	538198	CNTN5	T	C	SYNONYMOUS_CODING	15	7349563	rs42538581	TGGTAGAAGAGTAAGGACAAGTTACAAGAGCAGTAATTCTTTAAGCTCCTTCTTGCCTCGCATCTGAACGCTGTGTTATGTTGGCAGATCTGGGGAACTT[T/C]AGTGGCCGGACGAGAAGCGCAGTGTCCGTGCGGGAAGGCCAAGGGGTCGTCCTCCTGTGCTCGCCGCCACCTCACTCGCCAGGTAGGTTGTCTCCCTTTC	from_Ensembl
ENSBTAG00000020466	538198	CNTN5	C	A	SYNONYMOUS_CODING	15	7485798	rs42544329	TCCCTACTTCATATGCTGCTTTGCAAAGAATTAAGAAGAGTTCCCCTTCATCCCTGTACGGTTCAAGGACTAGACCACGATACAGTAGCCCTTCATTAGG[C/A]ACGCTGAGTGTTTCTTCACCGAGCTGGCGAGGGGCACCTCAACATTATTATTCCCCCATCAATCTTTATCATCCCTCAGATGCCTTCAAACAAGATGGTA	from_Ensembl
ENSBTAG00000009419	525062	TRIM29	A	G	SYNONYMOUS_CODING	15	29267476	rs43716196	ACACCAGGCAGGACTTGACGGCCTTCTGCTTGTTGCCGATGCACGAGTCACACAGGACCTCCTCGGAGCCCGACTTGGAGCGCAGGAGGGTGCTGGAGTC[A/G]CCCCGGGGGTAGCTGTTCCGCCGGATATCCCCGGGCTCCACGATGGACACCGAGGGCTTCCGGGGCTCTGAGAATATGGATCTGCGCGGCTCTCTCTTCT	from_Ensembl
ENSBTAG00000014611	533166	SORL1	T	C/T	SYNONYMOUS_CODING	15	30710940	rs41755948	ATTGTCTTTTCAGTGACTTCGGCTTCAAGATGAGTGAAGATTTGTCACTGGAGGTTTGTGTTCCGGATCCGGAGTTTTCTGGGAATTCATTCGCCCCTCC[C/T]GTGCCTTGTCCTGTGGGTTCTACTTACAGGAGAACCAGAGGGTAGGTCACAGTTGCCATGTCCGGGACACATCAGGTCTGCTTGGCTGGAGAGTGTAGGG	from_RNA_seq	710	.	.	.	.	No-Value	.	[GO:0005507]:copper_ion_binding;[GO:0009055]:electron_carrier_activity;[GO:0016020]:membrane;[GO:0016021]:integral_to_membrane;[GO:0030169]:low-density_lipoprotein_binding
ENSBTAG00000014611	533166	SORL1	G	R	NON_SYNONYMOUS_CODING	15	30717928	ss914082737	GGCTGGAGGTCATGTGCGCATTTCACAGTGTTTCTTCTTCTGTCTCTTTAGCGCCTCTGTTTAAACGGGAGTACGGGGCAGGAGGTGATCGTCAATTCTG[A/G]CCTGGAGACAGTAGAAGCCTTGGCTTTTGAACCCCTCAGCCAGTTACTTTACTGGGTGGATTCTGGCTTCAAAAAGATTGAGGTACGTGCCTTCTGTGCT	from_RNA_seq	827	G	D	GGGGGGD	-5	5	81.8	[GO:0005507]:copper_ion_binding;[GO:0009055]:electron_carrier_activity;[GO:0016020]:membrane;[GO:0016021]:integral_to_membrane;[GO:0030169]:low-density_lipoprotein_binding
ENSBTAG00000014611	533166	SORL1	G	R	NON_SYNONYMOUS_CODING	15	30754906	rs41758020	TAAAAAAGTGAATTTTAAAAACCTTTTCTTCTAGCCAATGTGACTGCTGCCTCCACGCCTACCCAGCTCGGGCGGTGCGACCGGTTTGAATTCGAGTGCC[A/G]yCAACCGAAGAAGTGTATCCCCAACTGGAGGCGCTGTGACGGCCACCAGGATTGCCAGGATGGCCAGGACGAGGCCAACTGCCGTGAGTGGTCGGCAGGG	from_RNA_seq	1476	R	H	HHRHRQV	1.9	1.9	80.5	[GO:0005507]:copper_ion_binding;[GO:0009055]:electron_carrier_activity;[GO:0016020]:membrane;[GO:0016021]:integral_to_membrane;[GO:0030169]:low-density_lipoprotein_binding
ENSBTAG00000013989	615337		C	T	NON_SYNONYMOUS_CODING	15	32174710	rs43299726	CAGTCTGACCTTGAAGACCAAATTCAGGACAACGACATGGAGCCTGACAGCCTAGAGGAGGAGAACTTGAGTGAGACGGAAGAGGAAGCAAGCAGAAAAG[C/T]AGCTCAGAGGGCCAAGAAGGAAAACCTCCACACCCAAGATGCTGCTGCAATTAACAGGTAAGAAATTGGCTTGTGTAAGAAACAGTGGGTTCTGAGATGC	from_Ensembl
ENSBTAG00000013989	615337		G	T	NON_SYNONYMOUS_CODING	15	32231318	rs41759333	TATAAGCCAGTTTGGGTTGCTTCTTCTTTTCGGTTGATGCTTGCCTGTTTATGTTAGAAACAGACTGAGAGCCTTTCTGGCTACCTGATGGGTGTTTCTT[G/T]TTAAGTTCATGAAGGTAGTTCAAGTGCATATCGGATAGAGTGTCGATGTGTAGCTGCTGGTAGGAAAACCTTTTCTCTTCTTGGTCGTTGTGTCCTCTTT	from_Ensembl
ENSBTAG00000013989	615337		C	G	NON_SYNONYMOUS_CODING	15	32238649	rs41759362	GAATCCCATGGACAGAGGAGCCTGGCAGGCTACAGTCCACGGGGTTGCAGAGAGTCGGACACAACTGAGCGACTAAGCACAGCGCAGTCCCTCAAAACTA[C/G]GAGGCCTGAATGTTCAGAGATGACAGTGGAGAAATAGGTGAGGGAGTTGAGGGGGTTGGGTAGGTCTGCCAGTATCTTGCTTGTCATTGATGGAAGAAGG	from_Ensembl
ENSBTAG00000000983	538996	ABCC8	G	C	NON_SYNONYMOUS_CODING	15	33741493	rs41606337	GGGACGACACAACCCCAGGTCTCTGCTGGGACAAAGTAGAGGTGATGAGAAGTTGCACTTACCCTTCCCTGGTGTCCGTGTGCCCACAGAGGTACATCTT[G/C]TTCAAGACACCAAGGGAGGTGAAGCCCCCAGAGGACCTGCAGGACCTGGGGGTGCGCTTCCTGCAGCCCTTTGTGAACCTGCTGTCCAAAGGCACCTACT	from_Ensembl
ENSBTAG00000000983	538996	ABCC8	A	G	SPLICE_SITE,INTRONIC	15	33823834	rs41762238	CCATTTGGCCCCACAATGGTAGGGGTGGAGCTACGATTCACACCCAGGCTGAGCCCCGACCTACCATCTTAACCATTAGGTTCTGCTCCCCGCTTCCCCC[A/G]CAGGGACCTGCAGCAGCTGGACGACACCACCCAGCTCCCGCTGCTCTCGCACTTTGCTGAAACTGTGGAAGGCCTCACCACCATCCGGGCCTTCAGGTAC	from_Ensembl
ENSBTAG00000006755	616182	SMAP	T	C/T	3PRIME_UTR	15	34441523	ss914082738	AAATTTACTACCTCAAAATTTACTCAAAAAATATGACCCACCTTTCTGCTCTCAAACCATTGTTTAATCAGAACAACAATCACGTCAGACTTTTTTCTAT[A/G]CCTTGAATTCTTCCAGGTTTAAAAAATTACAGATATGAGAAGACTTTTACCCATTAATACAGGAATCTGTTCCTGAAAACCTTTACAATAGAAAGATCAC	from_RNA_seq	.	.	.	.	.	No-Value	.	.
ENSBTAG00000006755	616182	SMAP	A	R	3PRIME_UTR	15	34443453	ss914082739	ACCACACAAAAAATACTGTTTCCCCCATAACTGTATCTGAAGGGGTAAAAAGGTGATATTAGAGATTGTTGATGATGCTAACATGAAAAGAAGTTGAGTA[C/T]TGTATTTATTTCTTATTTTATACAACTCTTACTCTTTACAAAAATGGTTATAGTCATGCCCATAAAAGTGTAACCCATGGCATCTGAAAGCAAACACTCT	from_RNA_seq	.	.	.	.	.	No-Value	.	.
ENSBTAG00000010568	539898	ZBED5	C	C/T	SYNONYMOUS_CODING	15	40834896	rs41761878	TGCAAAGTAATGCCACTGGTGAAGAAATTTTCAACTGCATCAACAGTTTTATGCAGAAACATGAAATTGAATGGGAAAAATGTGTTGATGTTTGTAGTGA[C/T]GCTTCTAGGGCAATGGATGGGAAAATTGCTGAGGCTGTCACCTTGATAAAATATGTGGCTCCCGAAAGCACCAGTAGTCACTGCCTATTATATAGACATG	from_RNA_seq	345	.	.	.	.	No-Value	.	[GO:0003677]:DNA_binding;[GO:0008270]:zinc_ion_binding;[GO:0046872]:metal_ion_binding
ENSBTAG00000009518	514579	ALKBH3	G	R	NON_SYNONYMOUS_CODING	15	74087573	ss914082742	TTCTCTTTAAACAGATACCATTGTGTAGTTTGAATCAGGAATGAAATTTTCTGAAAGCTAAGAGTAGAAGTCTTGGTCAGCATGGAGGACAAAAGACGGC[A/G]AGCCCGAGTGCAGGGAGCCTGGGCTGGTCCTGCTAAGAGCCAGGCCACTGCTCAGCCAGGCAAGGACCTGTGGGGATCTCCTGTTTTTGTGTGTATATGT	from_RNA_seq	7	R	Q	RRRRR	-4	4	87.3	[GO:0005506]:iron_ion_binding;[GO:0005634]:nucleus;[GO:0005737]:cytoplasm;[GO:0005739]:mitochondrion;[GO:0006281]:DNA_repair;[GO:0006974]:response_to_DNA_damage_stimulus;[GO:0010302]:2-oxoglutarate-dependent_dioxygenase_activity;[GO:0016491]:oxidoreductase_activity;[GO:0016702]:oxidoreductase_activity,_acting_on_single_donors_with_incorporation_of_molecular_oxygen,_incorporation_of_two_atoms_of_o…
ENSBTAG00000009518	514579	ALKBH3	T	K	3PRIME_UTR	15	74126981	rs42364286	GTACCACTCCAGAGAACCAAGAATAAACTTGACCTTTCGGACAGTTTATCCTGACCCTCGAGGGGCGCACTGGTGATGTGAGATCCTGGAGAGAGAAGCC[G/T]CGCTGAGACTGAGCAAACCTTCCTCCATGAAGACACTTCyGGAGGCTGGTCCAGCTGCTCTCGTGGCTGTCTGGAGGATGAGGATGGGATTTGCTTTCCA	from_RNA_seq	.	.	.	.	.	No-Value	.	[GO:0005506]:iron_ion_binding;[GO:0005634]:nucleus;[GO:0005737]:cytoplasm;[GO:0005739]:mitochondrion;[GO:0006281]:DNA_repair;[GO:0006974]:response_to_DNA_damage_stimulus;[GO:0010302]:2-oxoglutarate-dependent_dioxygenase_activity;[GO:0016491]:oxidoreductase_activity;[GO:0016702]:oxidoreductase_activity,_acting_on_single_donors_with_incorporation_of_molecular_oxygen,_incorporation_of_two_atoms_of_o…
ENSBTAG00000012053	522802	ACCSL	C	T	SYNONYMOUS_CODING	15	74263213	rs41780521	GAGGTCTGGTCGTCAGCTGCATGATGTGATCCTCCACAGTCTGTTGCAAGGTCAGCACCATCTCCATCAGCTGGGTGTGGATGCTGCGGTATCTGAGGGC[C/T]TGGTCCCTCATCTGGACACAGGGCGTGTGGGGGGTGTCTGATGGGCCACTTGTAGTCTGGGTGTTCCCACTGGCCTCAGCAGGCTGCCTGGAACCTGCAG	from_Ensembl
ENSBTAG00000019644	281151	EXT2	C	M	SYNONYMOUS_CODING	15	74323154	rs41785019	TCTGGCCGCACTCCATCGAGTCCTCCGGCGACTGGAGCGTGGAGAAGCGCAGCGTCCGAGACGTGCCGCTGGTCAGGCTGCCGGCCGACAGCCCGGTGCC[A/C]GAGCGCGGCGACCTCAGCTGCAGGATGCACACGTGTTTCGACGTCTACCGCTGCGGCTTCAACCCCAAGAACAAGATCAAGGTGTACATCTACCCGCTGA	from_RNA_seq	88	.	.	.	.	No-Value	.	[GO:0001503]:ossification;[GO:0001707]:mesoderm_formation;[GO:0005515]:protein_binding;[GO:0005576]:extracellular_region;[GO:0005615]:extracellular_space;[GO:0005783]:endoplasmic_reticulum;[GO:0005794]:Golgi_apparatus;[GO:0006024]:glycosaminoglycan_biosynthetic_process;[GO:0006044]:N-acetylglucosamine_metabolic_process;[GO:0008375]:acetylglucosaminyltransferase_activity;[GO:0015012]:heparan_sulfa…
ENSBTAG00000019644	281151	EXT2	G	A	3PRIME_UTR	15	74453834	rs41783792	AGAAAGCCTGATCTGGCCTTCCCCTGGAGCCTGCCACAGGCTTCCACCTAGAGTTTTCAGAAAACCCATTGAGAGCATCAGAGGATGCCAGAGGTGCTCA[G/A]ATGTCCTCCTGGGGCCTCTGCTCTTCAGGCGAGGAGGTGCCAGTCTTCCACTCTGAAATCCGGGGGTCAGAGGGCTGGGGGGCCGAGTTCTCTTCCTCTG	from_Ensembl
ENSBTAG00000019644	281151	EXT2	A	R	3PRIME_UTR	15	74454079	ss914082743	GCTCTAAGACTGCTGAGAAGCCTCCAGCAGATCTGTGATATCATGGAAGAGCTACCGGACTCACTTTTTGTTATTTCACATCAGTGGGTTCTTCAGAGGA[A/G]GAGCCACACCCAGAATTTGGTGCACGATCCAAGCATCTTAGTGGCGTTTGATGCCTTGGGAGCACCAGCTGCTGAGTTGGGACCCGTAAATTCCATGAAA	from_RNA_seq	.	.	.	.	.	No-Value	.	[GO:0001503]:ossification;[GO:0001707]:mesoderm_formation;[GO:0005515]:protein_binding;[GO:0005576]:extracellular_region;[GO:0005615]:extracellular_space;[GO:0005783]:endoplasmic_reticulum;[GO:0005794]:Golgi_apparatus;[GO:0006024]:glycosaminoglycan_biosynthetic_process;[GO:0006044]:N-acetylglucosamine_metabolic_process;[GO:0008375]:acetylglucosaminyltransferase_activity;[GO:0015012]:heparan_sulfa…
ENSBTAG00000018220	509065	RGSL1	G	S	NON_SYNONYMOUS_CODING	16	61118324	rs42573278	TTTGCATTCTTTAATATTCCTGGTCTCCTGCTGCAGGTTTAAAGATTACCAAGAACTGTTTCCACCTCAACCTTTGGAGAAGGAAGCTGAAATACCAATA[C/G]CTTCACCCAAGAAGCCCTCAAAGACGGCAGTTTACCTGCAGGAATCCCAGGTCAGTGGGGAAGATAGCAAAGACAAGACTGGGGACCAGGAAACCACGCC	from_RNA_seq	229	A	P	TK	-0.5	0.5	35.8	[GO:0004871]:signal_transducer_activity
ENSBTAG00000018220	509065	RGSL1	C	C/T	SYNONYMOUS_CODING	16	61134593	ss914082744	GGGCCTCTCTTGCTGACGyATGCAGACTTACTCTGTTGGGCACCACTGTGCTGTGTGCCCCTTCTTCCTTCCAGGAGACCAAGCCATCCTCAGATTCACC[C/T]TGTGCAGAGGCATTGAGTGGTTGCGGCCTCAACCCCGGGATGCGGCAGGAAGTTCGGTCCAAAACTGTGAGTTGGAGGTGGAAGTCCACTGCTCATTTAG	from_RNA_seq	479	.	.	.	.	No-Value	.	[GO:0004871]:signal_transducer_activity
ENSBTAG00000009091	100048947	RNASEL	T	C	NON_SYNONYMOUS_CODING	16	61149297	rs41816116	CTATGATATACGCAGGACAGCACCCCGCAAACAGAATGATCCAGCCTAAAATATCAGTGGCTTGAGGATGAGAAACTCTGCCTTAAGAGGCTGTGACACC[T/C]CTGAGCTGGCTGGGAGCCCAGGACTGTGGAGTGTGTGGCCCACCTCACAAAGGAGTGACCAGAGTTTGATGTCTTGCTTTAGGATCTGTAATGAGACAGC	from_Ensembl
ENSBTAG00000009091	100048947	RNASEL	C	T	3PRIME_UTR	16	61150030	rs41816109	TCTTGACTAACCTGGTTGCTTGTGAGTGATGAATTGGATAGCCGATGTGTCAGTTCCTGGCGCAGTGCTCAACATTCTCCACATTCACGACAACAAAAAG[C/T]GTATGCTCAAACTACTTTGGTCCTTAGTAAAGCTTAGTGGCAGGAGCTGAGAGGGCATCCTGCTGAGATGGCATCCTCTTGCCAATTGCACCGAAGGAGT	from_Ensembl
ENSBTAG00000009091	100048947	RNASEL	C	T	SYNONYMOUS_CODING	16	61164094	rs41817045	CAATGTCCTCTCTGTCAACTTGTACTGCATTATGCAAAGGTGACCAGCCCCATTCTTCCTGGAAATTGACATCAGCCCCTCTTTCTAGCAATTGCTGGAC[C/T]GACTCAATGTCTTCATCTCTAACAGCTTTAATCAACGAATGATTGTCTCCCATTGAAGCCTTCCCATTACTAGAGGGTGTGGGTCTTTCCTGAGGGTTGT	from_Ensembl
ENSBTAG00000011285	540872	TRMT1L	T	C/T	3PRIME_UTR	16	63856897	ss914082745	AAGTTAGTTTTTCTAAGAAACACTTAGGTAAATrTGCATTAAATCCTTGAAACAAAAATCTAAATTTTTGGTATATGTTTTCATACAAACTCATATTCGG[A/G]TGAAGCAAGAACCATATTTATTAATGGAAACAAGATTTTTTTTTTCCAACTAATTTTTGTAGTCATGTTAGCCTGGGCTACTTGTGCAAAAAATTAGCAC	from_RNA_seq	.	.	.	.	.	No-Value	.	[GO:0003723]:RNA_binding;[GO:0004809]:tRNA_(guanine-N2-)-methyltransferase_activity;[GO:0005622]:intracellular;[GO:0007610]:behavior;[GO:0008033]:tRNA_processing;[GO:0008270]:zinc_ion_binding;[GO:0008344]:adult_locomotory_behavior;[GO:0030534]:adult_behavior;[GO:0046872]:metal_ion_binding
ENSBTAG00000011285	540872	TRMT1L	T	K	3PRIME_UTR	16	63857690	ss914082746	AGTAGGGTGATCTCAGTCACAAACTTGGCTTCATATGAAATGTTTTCATTCAAATTTTAAGCTTTCTTTAAAATAAGAAAAACTTGGAAAGCATAGCTCC[A/C]AACCAGCTAAATTAGAAACTGCTAATTTTCTGAATGAAAAGAGCACTGTTTTTTATTTTTACACAACTGAATTGAAAGAATAGAAAAAGCACTACAGTTG	from_RNA_seq	.	.	.	.	.	No-Value	.	[GO:0003723]:RNA_binding;[GO:0004809]:tRNA_(guanine-N2-)-methyltransferase_activity;[GO:0005622]:intracellular;[GO:0007610]:behavior;[GO:0008033]:tRNA_processing;[GO:0008270]:zinc_ion_binding;[GO:0008344]:adult_locomotory_behavior;[GO:0030534]:adult_behavior;[GO:0046872]:metal_ion_binding
ENSBTAG00000011285	540872	TRMT1L	A	M	NON_SYNONYMOUS_CODING	16	63861261	rs41818089	TTTACTTAAAGCATrCTACTTATATTGCTTTTAATTATAACATTAAAGATGTATTTTTGATAAACAATTTGTAACCTAGTAAATTAGTGTTAAGTCACCT[G/T]GCTTGTTGAGATTTGAAGGTGCATGAACTGAAAACTGAGGAGTACACTCTGACTCAAAGATTAATGTCTTTATTAGGGTCTGAATGTCATCTAAACCATG	from_RNA_seq	590	Q	P	QQQQQL	-5.2	5.2	73.2	[GO:0003723]:RNA_binding;[GO:0004809]:tRNA_(guanine-N2-)-methyltransferase_activity;[GO:0005622]:intracellular;[GO:0007610]:behavior;[GO:0008033]:tRNA_processing;[GO:0008270]:zinc_ion_binding;[GO:0008344]:adult_locomotory_behavior;[GO:0030534]:adult_behavior;[GO:0046872]:metal_ion_binding
ENSBTAG00000011285	540872	TRMT1L	G	A	5PRIME_UTR	16	63891469	rs41818070	GGGGAGGGCGAGATGCGTGCAACAGACAAAAGATGAAGAATCAGTGACCAAATCCAGTCAGCAGAAAAATTAAAAGCCACAGGCAGCGATTCGCGGTCCC[G/A]TCCGCTTCCTTTTCCCCGAGGCGTTACGACGACAGCCCCGCCTGCGCAGGAGCATGCTGGGGGATGGCGTCCAATGAGGTCAGAGAGTTCCGTTTCCACC	from_Ensembl
ENSBTAG00000015235	521326	HMCN1	T	C	NON_SYNONYMOUS_CODING	16	64669960	rs41824268	AGTGTAGCTCCATTTCTGACAAAACTCAAGGTAAAAGGCAGAAGACTGTCAACAGCGCAGGGAATCTGGCCCGGCTGCAGGTAGTAGCCCGGGGTTTTCT[T/C]AGGCATTGTAACTTTCGGAGCATCTGGGGAAAAAAGAACATGGGCAAGAAGGTCACAATGATATTTGGTACTTCCTGTTAATCCATTCAAAACTTCATGC	from_Ensembl
ENSBTAG00000015235	521326	HMCN1	C	T	NON_SYNONYMOUS_CODING	16	64715652	rs41823113	CAGATCAATAGCAAACTATTGAAACCCTTAACTGTGTATCATTCTCCCCGTCATTCTTACTTAGGGGATCTTGAGCTGAAGCCCTCAACATTCCTCATTA[C/T]TGACCCTCTCTTGGGACTTTTGAAGATTCAAGAAACTCAAGATTTGGATGCTGGTGATTATACGTGTGTTGCTGTCAATGATGCTGGAAGAGCAACTGGC	from_Ensembl
ENSBTAG00000015235	521326	HMCN1	T	A	NON_SYNONYMOUS_CODING	16	64875340	rs41821600	TGGGTCAAACTGTTTTTCAGGATTGTGAGAGCTCAGGCATCCGATGTCGCTGTGTATACTTGTGTGGCATCCAACAGAGCTGGGGTGGATAATAAACATT[T/A]CAGCCTTCAAGTTTTGGGTATGTTTACCAGCAACGTCCCTAGTACTTTACTATGTGCCCAGTATTAAGCAACAGGCTTAATTTAAATACTGACATGGCAG	from_Ensembl
ENSBTAG00000015235	521326	HMCN1	C	T	SPLICE_SITE,INTRONIC	16	64897446	rs41821592	TTTGAATTTTATAGGTGGAAGATACAGGAAGATACACATGTCTGGCATCCAGTCCTGCAGGAGATGATGATAAAGAGTATTTAGTGAGAGTGCATGGTAA[C/T]GCTGGAAAATGTCCTGCAGTCCATCATACACTTATACCTAATTAAAAGGCATAATTTATGGAACATAGGGCAGCTATCCAACACATCATAAAACTATGTT	from_Ensembl
ENSBTAG00000015235	521326	HMCN1	G	A	SPLICE_SITE,INTRONIC	16	64950387	rs41820824	AACAAGGGGAAACTATACAAGTTTTCTGTGCTTCTTTAATGATCTTTGACTCTGACTCTTACCATTTCTCCAATAAACAGTGAAGGCAAGTTACCCTAAC[G/A]TTTTACCTTTACGGTGACTTCGGCAGGTGACTGTAGCTGCAGGACATAGCCACTCACGATGATATCTACCAGCAGAGCACCATCAGAATCCAAGCCCCGG	from_Ensembl
ENSBTAG00000015235	521326	HMCN1	A	G	NON_SYNONYMOUS_CODING	16	64959013	rs41820800	AATAGGCAGGGTTTTTAACTCTTAGTATAATGAAGATAAAGCAAGGGCTTCCATTTATGTACCTTGACAACTCAGGCCATCACTGGTTCTTCGAAAGCCA[A/G]TTCCACAGTGGACTACACAGCGATAGGATCCGATGGTATTATCACAGTCCTGACCAGCATGGCAGGTGTAGCCACCCAAAGCACACTCATCAATATCTGC	from_Ensembl
ENSBTAG00000015235	521326	HMCN1	G	C	NON_SYNONYMOUS_CODING	16	64968385	rs41820779	GCCCTTGCCTTACCCACACATTTTCTGCCTTTGAGCTGATACCCAGGTTCACATCCACAGTGAAAACTTCCTATGGCATTGAAACAGCGGTGGTGACAGG[G/C]GCTGGATTCTTGACATTCATTAATATCTGTTAAATAAAACAGAACTTTCATTACATGCTGTTAGAAAACAGGTTAGTTTATCCGAAATGTTTAATATTTT	from_Ensembl
ENSBTAG00000015235	521326	HMCN1	T	C	3PRIME_UTR	16	64993458	rs41820756	TTTGCAAGTTGAAAACGGTGCTGTGCTCTGTTTTGTGTGCCTTCCTTGGTAGTGTTGAGGTATTTTCATGATCCCACCATGGTCATATCTTTTGGTAAGA[T/C]CTAGAAAGTCTTGTAGTATTTTCTTTATTTATTACACTGGAGCAGTTCCTTTGCAAGGATTATCTGAACATTTAACAGGACCCATCAGCAATGTTTTATA	from_Ensembl
ENSBTAG00000013326	783986	ANAPC10	T	C/T	5PRIME_UTR	17	14140737	ss914082747	GCGCGCCAGGCGGAGCTGTAGAAAGAGGTAGGGAGGGGCGGCTGGGACTGACGTCATTGTACTGCGACCCCAGTGACATCTCTGGGGAAGCTAGGCGGGC[C/T]TGGGAAGCCGAGTGGGAGTGGCGCGGAGCTGCGGCGGATCCAGAAAAACTGAGTGGCAGCAAGCAGAGTCCGCAAGCTGTAAGTGCGTGGGCTTTCCCCG	from_RNA_seq	.	.	.	.	.	No-Value	.	[GO:0005515]:protein_binding;[GO:0005680]:anaphase-promoting_complex;[GO:0007049]:cell_cycle;[GO:0007067]:mitosis;[GO:0019941]:modification-dependent_protein_catabolic_process;[GO:0030071]:regulation_of_mitotic_metaphase/anaphase_transition;[GO:0051301]:cell_division;[GO:0070979]:protein_K11-linked_ubiquitination
ENSBTAG00000000297	533230	ZNF330	T	C/T	3PRIME_UTR	17	17618296	ss914082748	ATTGTTCGTATGTTAGAAGCCTGATTATCAGTTCCTATTAAAATGCTATGCCCTACTCCTTGTCCCAATAAATGTGACTAGTCTCTGCACAAGGCTAAGT[A/G]ACAATATGTATAATACTTTTGAACATTCACACATGATTCATCAAGCACACAGATTCCAGCTCCTAAGACAAGGTCATCAAAGGGCAAGCAGCTGTCCTAG	from_RNA_seq	.	.	.	.	.	No-Value	.	[GO:0000775]:chromosome,_centromeric_region;[GO:0005634]:nucleus;[GO:0005730]:nucleolus;[GO:0008270]:zinc_ion_binding;[GO:0046872]:metal_ion_binding
ENSBTAG00000005691	281161	FGF2	G	R	3PRIME_UTR	17	37012993	ss914082749	GCTCTGACAGGCCTCCTGGGAACTTCCACATGTTTTTCAGCTGTAGTATTAAATCAGAAAGCAAAGTTAACACAGCTCTTATTTACTAACATACACATAC[A/G]TAGAGATGCCACAGAAGCTACCCATAATTGATCAAGGTGGTTGAGAATTTATTTTTTCGTAACTGCCACCAATTTTTTTCAGCTTCCTTCCTCACTCCTT	from_RNA_seq	.	.	.	.	.	No-Value	.	[GO:0000186]:activation_of_MAPKK_activity;[GO:0000189]:nuclear_translocation_of_MAPK;[GO:0001525]:angiogenesis;[GO:0001759]:induction_of_an_organ;[GO:0001934]:positive_regulation_of_protein_amino_acid_phosphorylation;[GO:0002042]:cell_migration_involved_in_sprouting_angiogenesis;[GO:0005104]:fibroblast_growth_factor_receptor_binding;[GO:0005245]:voltage-gated_calcium_channel_activity;[GO:0005515]…
ENSBTAG00000020423	538310	EP400	C	T	SYNONYMOUS_CODING	17	47589260	rs41842274	GCTTGCTTCCCAGGGCATTCAGGGCACCCGCCTGAGACACGGTCTGCATCACCACAGGGCCAGGAGGGCGCAGGTAGGACTGCCCAGGCGCCGACACAAT[C/T]TGGAGCACACTGCCTGCAAGCAAAAGGCACGGGTCAGTCACGAGGTGCCTGTGCCTTCCATCCCCTAGCCACACCCACTTCCAAAGGCACAGAATGAGGT	from_Ensembl
ENSBTAG00000019278	506353	KNTC1	G	C	SYNONYMOUS_CODING	17	55549608	rs41847287	TATTCTTGCAAACTGAACATATTTGTTCTCGAAATAATACCTTTTCGCTCAAACTGGCATTCATGAAGCTTGACACAGAGTGCTGAAGACAGGTACCAAA[G/C]GAACCAATCACAAATTTTAGGGCCAGTTCCCACTGGCTAGATTCCTGAAGGTTCTGAAGCAAGGCAGAGATGGAATTGATAACAGGTAACATTAGGCTGT	from_Ensembl
ENSBTAG00000001888	517336	MED13L	G	A	SYNONYMOUS_CODING	17	61935500	rs41641167	TCCCATCTGTGTTTCTGTGTCTAGCACCTATTTATTTCCCACCAAAATGTAGAGCTGAGTTTCTCATTTTGTCTTTTTCTAGTGAGCATTTGTCCTGTGC[G/A]TTCACATTCTTTCTTCACGGGGAAAGTAATGTATGCACAAGTGTGGAGATTGCCCAACACCAGCCAATTTATTTGATCAATGAGGAGCATATCCACATGG	from_Ensembl
ENSBTAG00000001888	517336	MED13L	C	A	SYNONYMOUS_CODING	17	61968236	rs41850422	GGGTTCGTGGTGTGGGGACAGAGAAGCGAGGGGTTGCTGGGGATGGTAAAACTCCTGCTCCACTGTTGCTGGCTGGGGCAGCGCTGTTGAGCGTCACCGG[C/A]GTGTTCATCTGTGGCGTGTTCAGATAATCTGGATCTGCCAGGCTCCCGACACTAGGCACATTGCTGCAAGAGAGATGGCACCTCGTGAGAACAGGGGGCA	from_Ensembl
ENSBTAG00000001888	517336	MED13L	G	R	NON_SYNONYMOUS_CODING	17	61968812	ss914082750	TCCTGGAAGATGAGTTGGATATTTTTGGGAAGAATTCTGACATTGGTCAGGCTGCTGAAAGGCGCCTAATGATGTGTCAGACCACCTTCCTTCCTCAGAT[A/G]GAAGGAGCCAGAAAACCCCAGGAGCCACCGATAAGCCTTCTCCTCCTCTTGCAGAACCAACACACACAGCCTTTTGCTTCACTGAGTTTCCTAGACTACA	from_RNA_seq	1051	M	I	VVMMMM	-2	2	84.1	[GO:0006357]:regulation_of_transcription_from_RNA_polymerase_II_promoter;[GO:0016455]:RNA_polymerase_II_transcription_mediator_activity;[GO:0016592]:mediator_complex
ENSBTAG00000004247	282044	RPH3A	C	C/T	3PRIME_UTR	17	64619512	ss914082751	GGACCGAGGCACTGTGAGCTAGCCGCATGCTGAGTCCAGCGCCAATACCAGCGTTAGGCCTGGGCGACACAGCCAGCATGCTTTCTCCTAAGGGCGAACC[A/G]TGAGAAGGAGGTGGGCTGAGAATGGGCACCAAGGGAGCCCCTGGGGAGAGAGAGGGTCAGCAGGGAAGATGGCAGCCAGGAAGCTGCTGGCCATTGTAGA	from_RNA_seq	.	.	.	.	.	No-Value	.	[GO:0005215]:transporter_activity;[GO:0005515]:protein_binding;[GO:0006810]:transport;[GO:0006886]:intracellular_protein_transport;[GO:0008021]:synaptic_vesicle;[GO:0008270]:zinc_ion_binding;[GO:0015031]:protein_transport;[GO:0016020]:membrane;[GO:0017137]:Rab_GTPase_binding;[GO:0030054]:cell_junction;[GO:0045202]:synapse;[GO:0046872]:metal_ion_binding
ENSBTAG00000004247	282044	RPH3A	C	C/T	3PRIME_UTR	17	64620162	ss914082752	GGGTGCAAGAGATAAAGAGACAGAGAGAGACAGAGAGACCAGAGACGATTCTGAGTTAGAGACAGGATACAGTCAGAGAGAGAGAGAGAGTGAGGGGAAC[A/G]GGTCATGTGTTCATTTAACTAAGAGCCAAGGAAGGAGACTGGTGGCTTCTATAGAGAGGCCCCCTGGAAACCAGGGCTCTGGTTTGAACACCTTCTGCAC	from_RNA_seq	.	.	.	.	.	No-Value	.	[GO:0005215]:transporter_activity;[GO:0005515]:protein_binding;[GO:0006810]:transport;[GO:0006886]:intracellular_protein_transport;[GO:0008021]:synaptic_vesicle;[GO:0008270]:zinc_ion_binding;[GO:0015031]:protein_transport;[GO:0016020]:membrane;[GO:0017137]:Rab_GTPase_binding;[GO:0030054]:cell_junction;[GO:0045202]:synapse;[GO:0046872]:metal_ion_binding
ENSBTAG00000004247	282044	RPH3A	T	C/T	3PRIME_UTR	17	64621245	rs41577446	AGTTATTGGTGGCAATGTCCGTGGTGCAGGGGAGACCTCAAAGGCAGGCTCCAGGAAGGATGGGTGGGGAAGGTGTCGAGAAGAGAGACAAGAATGTAAC[A/G]GGCAGCTGGGGCAGGCTAGGGGTGGGGGTGAGGGGCACAAGATCGGGGCATGGACCTGGGGACCTGGGCACCACCCTAATCGCTCGACACGTGGTTCTCG	from_RNA_seq	.	.	.	.	.	No-Value	.	[GO:0005215]:transporter_activity;[GO:0005515]:protein_binding;[GO:0006810]:transport;[GO:0006886]:intracellular_protein_transport;[GO:0008021]:synaptic_vesicle;[GO:0008270]:zinc_ion_binding;[GO:0015031]:protein_transport;[GO:0016020]:membrane;[GO:0017137]:Rab_GTPase_binding;[GO:0030054]:cell_junction;[GO:0045202]:synapse;[GO:0046872]:metal_ion_binding
ENSBTAG00000004247	282044	RPH3A	G	A	NON_SYNONYMOUS_CODING	17	64627507	rs41852016	GCTCTTTTTTTTTTTTTCATCCCCATCGTTTATATTGACCACAGAATCTCTGTCTGTGATGAGGACAAATTCGGCCATAATGAGTTTATTGGTGAGACCA[G/A]ATTCTCCCTCAAGAAACTGAAGCCCAATCAGAGGAAGAACTTCAACATCTGTCTGGAGCGGGTGATCCCGGTGAGTGCCTATGCCCTGAGGGTTCAGTGA	from_Ensembl
ENSBTAG00000004247	282044	RPH3A	G	R	SYNONYMOUS_CODING	17	64638680	ss914082753	TACAGGGCTGTCCCCAGACCCATTCCTGTTTCCCAGGGGGTGAGCACTGAAGCGACTTTTTCAGCCACCCCTTTGTTACGAGTCACCTACTTGCTTCATC[C/T]GAATCGTAGCTGTTAGCTTCCTCCTCGTCCTCCTCAGGGGGTGGGGGCTGACGGGCCGAGGCCACCACCGGCTGGGGAGCAGCCGCAGAGGCTTGGGTAT	from_RNA_seq	397	.	.	.	.	No-Value	.	[GO:0005215]:transporter_activity;[GO:0005515]:protein_binding;[GO:0006810]:transport;[GO:0006886]:intracellular_protein_transport;[GO:0008021]:synaptic_vesicle;[GO:0008270]:zinc_ion_binding;[GO:0015031]:protein_transport;[GO:0016020]:membrane;[GO:0017137]:Rab_GTPase_binding;[GO:0030054]:cell_junction;[GO:0045202]:synapse;[GO:0046872]:metal_ion_binding
ENSBTAG00000002591	327678	GLTP	C	C/T	SPLICE_SITE	17	66685075	ss914082754	CTTGTTGGGATTCTAACATCTCTCTTCTTGTTTTGTCCCCAGATTGCCTCGGCTCCCCAGTGTTTACTCCTATCAAGGCGGACATAAGTGGCAACATCAC[C/T]GTATGTACTTGGCCTGGCAGCCCCAGTACCCAGATCAGGATTCTAATCCCACCCTGGTTACCACTGCCCTGCTACCCACTGCAAGCTCCCCAGGCTAAGG	from_RNA_seq	54	.	.	.	.	No-Value	.	[GO:0005737]:cytoplasm;[GO:0017089]:glycolipid_transporter_activity;[GO:0046836]:glycolipid_transport;[GO:0051861]:glycolipid_binding
ENSBTAG00000002591	327678	GLTP	G	S	3PRIME_UTR	17	66691685	ss914082755	TCCACAGCGGGTACTCTGGACGGCACAGCCTGGACCGCAGACCCCCTGCAGGGACAGGCAAACCCGAATCACTGTGAATCTGGCTGGCTAGCTGCCCCCT[C/G]CCCGTGGCGCGCCCCCAGAGCAGCCTTGAGTCAGGCCAGGGTCCACAGGGGGCCGGCCCTGGTCTTTTAAAAGTCACGTTTGGGCTCTGTCCTCCTGGAG	from_RNA_seq	.	.	.	.	.	No-Value	.	[GO:0005737]:cytoplasm;[GO:0017089]:glycolipid_transporter_activity;[GO:0046836]:glycolipid_transport;[GO:0051861]:glycolipid_binding
ENSBTAG00000002591	327678	GLTP	G	R	3PRIME_UTR	17	66692487	ss914082756	GAACATGCCTTACTGCCTTAACTGTCCTTCCTGGCTCTTAAAAAAATTGTCTTTTTAAAGTGTCGGGATGACCAAAGCAACCCACAAAGAATTGATGTAT[A/G]TTTAAAAACCCAGTGAGGAACAATTGGTGATTTTTATGCAGAAACTAAATAATCCTTAATAAATAAATCTCTATTTTGGAATCACATTGGTGTGCTGTTT	from_RNA_seq	.	.	.	.	.	No-Value	.	[GO:0005737]:cytoplasm;[GO:0017089]:glycolipid_transporter_activity;[GO:0046836]:glycolipid_transport;[GO:0051861]:glycolipid_binding
ENSBTAG00000007993	515798	CORO1C	G	R	NON_SYNONYMOUS_CODING	17	67567014	ss914082757	GTCTGTGTGTAAAGTGCCTCTTTGCTTTCTCACCCAGGAGAAGGAGAAAGCACACGAAGGAGCCCGACCCATGAGAGCCATCTTCCTGGCTGATGGCAAT[A/G]TCTTCACCACTGGCTTCAGTCGCATGAGCGAGCGGCAGCTGGCTCTCTGGAACCCGGTATGTACCATCGCGGCCCTGCTACCGCTTCGCAGCCTCGAGCT	from_RNA_seq	232	V	I	VVVVVIVV	-0.8	0.8	96.6	.
ENSBTAG00000004805	512545	ITFG1	T	C/T	3PRIME_UTR	18	14700475	ss914082758	GTACAGCACAAGTGAAAAAAGAACCAAACTACTGTAAACAAAGTACTTTAAAAAAAGACCTTGTAACACATTCAGGCCATATTTATTTGAACATTTTCCA[A/G]TAATTACCAAGGGATGTATCATTTATCAGTAATAGTCAAAATCTCCTATTTTATTCTATAAGCCAAGTTTAGCATTTCAGTTAATCAAGTGAATAGCTGT	from_RNA_seq	.	.	.	.	.	No-Value	.	[GO:0005515]:protein_binding;[GO:0007229]:integrin-mediated_signaling_pathway
ENSBTAG00000004805	512545	ITFG1	T	C/T	SYNONYMOUS_CODING	18	14911053	ss914082759	TCAGAGAGACACGGAGACTTTCAAAGACAAAAACAATCTTACCAAAGTCGGCAAATGCTGACTGTCCCACCACCATCATATTTTGAGGTTTTTCAAGAAC[A/G]GTACTGAGAGAGAAATTTCCATCCTGTTAGAGGCAGAAAGTTATGGATTAGATCATTTTTCAAATGTGAAACAAAGCATTTTAAAATTTTACTACTGTAT	from_RNA_seq	247	.	.	.	.	No-Value	.	[GO:0005515]:protein_binding;[GO:0007229]:integrin-mediated_signaling_pathway
ENSBTAG00000017397	508025	ZNF423	T	C	SYNONYMOUS_CODING	18	17150858	ss914082760	TGACCGTCTGCATGCAGACCACGCAGCGGAAGCCCGTGAGGGAGTTGCGCAGGTCGGGGTGCATCTGGCAGTGCTCGATGAACTCCTCCTCGCTCTGCAG[A/G]GGCATCTTGCAGATGCGGCAGGTGCCCGTGTCCAGGCTCTTGCTGTGGGTCACCTTGTGCTCGGTGAGCGTCAGCAGCGAGGGGAAACGCTCGCCGCAGA	from_RNA_seq	996	.	.	.	.	No-Value	.	[GO:0003676]:nucleic_acid_binding;[GO:0005515]:protein_binding;[GO:0005622]:intracellular;[GO:0005634]:nucleus;[GO:0008270]:zinc_ion_binding;[GO:0016481]:negative_regulation_of_transcription;[GO:0016563]:transcription_activator_activity;[GO:0016564]:transcription_repressor_activity;[GO:0045941]:positive_regulation_of_transcription
ENSBTAG00000017397	508025	ZNF423	C	C/T	NON_SYNONYMOUS_CODING	18	17152044	ss914082761	GCACGGGTACTCGCCGTTGGAGATGGAGTTGGCGCTCGCCGAGAGCCGCTGCCGCTTCGGGGAAGACACCTCCACATCCGACGAGACCGGGCTCTGTTCC[A/G]CCTTGGACTTCTTACTGTGGGCCAGCGGGATGTTCTTGTGGTTCTCCTTGATGTGCTTGGTGAGCTTCAGGATGGAGCCGAAGATGGGAGAGTTGGTGCA	from_RNA_seq	601	A	V	AAAAAAA	-4	4	88.8	[GO:0003676]:nucleic_acid_binding;[GO:0005515]:protein_binding;[GO:0005622]:intracellular;[GO:0005634]:nucleus;[GO:0008270]:zinc_ion_binding;[GO:0016481]:negative_regulation_of_transcription;[GO:0016563]:transcription_activator_activity;[GO:0016564]:transcription_repressor_activity;[GO:0045941]:positive_regulation_of_transcription
ENSBTAG00000013784	282420	CSNK2A2	G	R	3PRIME_UTR	18	26014301	ss914082762	AACTCACCATACGTTTCTTTTAAAACCTTTTATTCAATAATATATACTTTTAAAATTATAATATGTAACCGCCCGTCATGCCATATACACCCCATGCCCC[C/T]ACTGGAGTCTGGTCAGCTGGTTAACGTGGTCTGCTGGAAAAACAGGTGGCCACAGGACGAACCAGGGGCGCAGGGGAGCAACAGTAACCAACAACCATTT	from_RNA_seq	.	.	.	.	.	No-Value	.	[GO:0000166]:nucleotide_binding;[GO:0004672]:protein_kinase_activity;[GO:0004674]:protein_serine/threonine_kinase_activity;[GO:0005515]:protein_binding;[GO:0005524]:ATP_binding;[GO:0006468]:protein_amino_acid_phosphorylation;[GO:0016055]:Wnt_receptor_signaling_pathway;[GO:0016301]:kinase_activity;[GO:0016740]:transferase_activity;[GO:0047485]:protein_N-terminus_binding;[GO:0051726]:regulation_of_…
ENSBTAG00000013784	282420	CSNK2A2	T	C/T	SYNONYMOUS_CODING	18	26021820	ss914082763	CACAGAAGTACGGGTGCTCCATGGCCTCTTTGGCAGTCAGTCTCTGTTGATGGTCATATCGCAGAAGTTTGTCCAGAAGATCCAGGGCCTCAGGGCTGAC[A/G]AGGTGTCTGTTCTCACTATGGATAAAATTTTCCCAGCGTTTCCGTGAATGTCTGAGAAGAAAAGTAAAGCATTAGTATTCTGAGGTTAAATTCCACAAAA	from_RNA_seq	293	.	.	.	.	No-Value	.	[GO:0000166]:nucleotide_binding;[GO:0004672]:protein_kinase_activity;[GO:0004674]:protein_serine/threonine_kinase_activity;[GO:0005515]:protein_binding;[GO:0005524]:ATP_binding;[GO:0006468]:protein_amino_acid_phosphorylation;[GO:0016055]:Wnt_receptor_signaling_pathway;[GO:0016301]:kinase_activity;[GO:0016740]:transferase_activity;[GO:0047485]:protein_N-terminus_binding;[GO:0051726]:regulation_of_…
ENSBTAG00000007559	515119	RMP	A	M	NON_SYNONYMOUS_CODING	18	39738477	ss914082764	CTACCCACCATTCCAGAACGAAAAGAAGTTCTGTCAGAAGTATCAGAAGGAACTACAAAGAGGGTTTCAAAGTTCAAAGCTGCTAGATTGCAGCAGAAAA[A/C]CTAGGGCCTGCCTAGGAAATGGGAGTTTACATCCTAAAACGCAGTTTTGCAATTGTTTAGAAAATGTATAGCCAAGTATGTTACATGTAATTTGAAATAA	from_RNA_seq	524	N	T	DSNNN	-4	4	77.8	[GO:0003714]:transcription_corepressor_activity;[GO:0005634]:nucleus;[GO:0005665]:DNA-directed_RNA_polymerase_II,_core_complex;[GO:0006357]:regulation_of_transcription_from_RNA_polymerase_II_promoter;[GO:0006457]:protein_folding;[GO:0009615]:response_to_virus;[GO:0016272]:prefoldin_complex;[GO:0051082]:unfolded_protein_binding
ENSBTAG00000007559	515119	RMP	A	R	3PRIME_UTR	18	39738732	rs41879490	AAAGAAATCAAAGTAAATATTTAAATACTTTAATATTCAGCTTGTTTTGTTAATTCTCTGAATACCATCAGCACTCATTGTTAGGTTTGTCATGTCATAC[A/G]GTGGCAGCATTTTGAATTATTTTTCAAAGAATGCTGTTCATATGTGTTGTTTTTGTGTTTGAAACTAAATACTGGCAGTTTTGTTCCAGCTGCGATATTG	from_RNA_seq	.	.	.	.	.	No-Value	.	[GO:0003714]:transcription_corepressor_activity;[GO:0005634]:nucleus;[GO:0005665]:DNA-directed_RNA_polymerase_II,_core_complex;[GO:0006357]:regulation_of_transcription_from_RNA_polymerase_II_promoter;[GO:0006457]:protein_folding;[GO:0009615]:response_to_virus;[GO:0016272]:prefoldin_complex;[GO:0051082]:unfolded_protein_binding
ENSBTAG00000007559	515119	RMP	T	C/T	3PRIME_UTR	18	39739012	rs41879489	TTAAAGGCACTTTAAAAAAAAATCTACTTCTTGTAGGTTTTGCAGCTAGGTGGCTATTTAAAAAATCTGTCCCTGTTTGACTGTTATTCTGTAATCTCTA[C/T]GGTAGAAAGCTCCATGTACCCAACAGAAAGTTTCTTTGATTGAAAGAACGGTGTTTTGTAAAACATTTTTTTTTAAGTAAAAATTTTATGAAACTTGGTC	from_RNA_seq	.	.	.	.	.	No-Value	.	[GO:0003714]:transcription_corepressor_activity;[GO:0005634]:nucleus;[GO:0005665]:DNA-directed_RNA_polymerase_II,_core_complex;[GO:0006357]:regulation_of_transcription_from_RNA_polymerase_II_promoter;[GO:0006457]:protein_folding;[GO:0009615]:response_to_virus;[GO:0016272]:prefoldin_complex;[GO:0051082]:unfolded_protein_binding
ENSBTAG00000038442	509804	WDR87	C	G	NON_SYNONYMOUS_CODING	18	47211685	rs41882722	GAGCTTCTATGGTCTTCCTCAGTATGTGGGACAAATACGGGGTCTCTAAGTCAGGCTCCTGGGCCTCCAAAACTATATCCAAAACGTGTAGAGGCATGGG[C/G]TTATATTTCTTCAACAGTTCTTGTTTATCTATAAACCCTGCCCCTGGGAATACTCCAGGCTTCCCAAGTGCTATGGCCTTATCTTCCCAAGATATTTGTT	from_Ensembl
ENSBTAG00000006999	505697	LOC505697	C	C/T	SYNONYMOUS_CODING	18	47729757	rs41881224	GCCTCGTGCCCTACCGCCTGCTGGATGAGGCCACCAAGCGCAGCAACCGCGACAGyCTCTGCCAGGCCGTGCGCACCCTGCTGGGCTAyGGCTACAACAT[C/T]GAGCCGCCCGACCAGGAGCCCAGTGAGTGCTGACCGCAGGCCCCTGACTCCGCCCCTGGACTCCAATCTCTGACCCAACTCAGCCCCTCAGTGGGCTACA	from_RNA_seq	1053	.	.	.	.	No-Value	.	[GO:0005262]:calcium_channel_activity;[GO:0006816]:calcium_ion_transport;[GO:0016020]:membrane
ENSBTAG00000004755	512402	SHKBP1	A	W	NON_SYNONYMOUS_CODING	18	49534315	ss914082765	TTATCCTCCGTGTCCCCCCCACCCCCGCCGCCGCCAGATGTGCAGAAATTCCCCCTACGCATGAAGGACAACGACCTTCTGGTCAGCGAGCTCTACCGGG[A/T]CCCGGCAGAGGACGGGGTCACAGCCCTGAGCGTCTACCTCACCCCCAAGACCAGTAAGCTATGGCTCAGCCTTGCCCCTCTGCCACGAGCAGCCAGCCCC	from_RNA_seq	373	D	V	DDDD	-9	9	90.9	[GO:0005249]:voltage-gated_potassium_channel_activity;[GO:0005515]:protein_binding;[GO:0006813]:potassium_ion_transport;[GO:0008076]:voltage-gated_potassium_channel_complex;[GO:0016020]:membrane
ENSBTAG00000004755	512402	SHKBP1	G	T	3PRIME_UTR	18	49541128	rs41887431	CAAACCCTCTAAGAATGTACCCAAAGCATTGGCAGTGAGAACTTTATTAAGGAAGGGTGACTTTGGCTCCAGACAAGGGAGATGGTGGCGGGGGGCGGGG[G/T]GGGGGGGTGTCTCGTAACAGTAGGAGGCCCTGGCCCTCAACCCAGGGCTCTGACAGAAAGCGAGGGAGGCACCTGAGTTCCCCAGGACCTGGATATCCCA	from_Ensembl
ENSBTAG00000015612	614984	UTP6	C	C/T	3PRIME_UTR	19	18084229	ss914082766	TTTTGAGGCCTGCTTTAATTTTGTTGACGTGTTAATCTTGAATTCCAGAAAAGGGAGCTGCTGTTCAATGGCCAGAAGCCAGTTGTTGAGGCCAGACCTA[C/T]GGAGGTCCCAAATGTTTTTCAGAATACATGGAAACGATGTAACTGATCTTGTTTTACTACACCTTGTCAGGCTTGAGTAGCTCTAATCTAGACCTCAGGT	from_RNA_seq	.	.	.	.	.	No-Value	.	[GO:0005488]:binding;[GO:0005515]:protein_binding;[GO:0005622]:intracellular;[GO:0006396]:RNA_processing
ENSBTAG00000015612	614984	UTP6	G	K	3PRIME_UTR	19	18084769	ss914082767	TAAGAAATTACAAAAGTGTTTTTGTCTCTGGGACTGATCCCAGAGACAAATTTTGTTGACGTGTTAATCTTGAATTCCAGAAAAGAGAGCTGCTGTTTAA[G/T]GGCCAGAAGCCAGTTGTTGAGGCCAGACCTATGGAGGTCCCAAATGTTTTTCAGAATACATGGAAACGATGTAACTGATCTTGTTTTACTACACCTTGTC	from_RNA_seq	.	.	.	.	.	No-Value	.	[GO:0005488]:binding;[GO:0005515]:protein_binding;[GO:0005622]:intracellular;[GO:0006396]:RNA_processing
ENSBTAG00000015612	614984	UTP6	C	T	3PRIME_UTR	19	18085404	rs41255483	GAGACCCAGTAACAAGGAAAGGCAGGGGTAGGGAGGAGCTTAGAAAGAGAAGGGCTTCAGAGGCGAGGATGGAGGGTAGCTTACAGCAGAGATGGGCATT[C/T]TTGGAGCAAAAGAAGCAGTTGTTTGAGTTGTATATCCTTCAACGTAACATGATGTTACTGGGAGAAGCATTCACTACAGTTTTACTTACAATGTTTCACT	from_Ensembl
ENSBTAG00000011482	511955	SLC43A2	C	S	3PRIME_UTR	19	22781519	rs41903273	CCACACCCCCTCGGCCTCTCACAAATTCACCTCCCCACCCAGGCCTGGACCTCCAGGACTGTCAGCCGCAGCCTCACTTCCACCCCCCACAAAAACAGCT[C/G]TGTGTGTGTGTGTGTGTGTGTGTGTGTGTGTGTGATATGCCCTGTTGGTGCCCCCTTAATTCCCTTCAGGTCACAGCCTGGACAGAGGGTGGCAGTGGAG	from_RNA_seq	.	.	.	.	.	No-Value	.	[GO:0005886]:plasma_membrane;[GO:0006810]:transport;[GO:0006865]:amino_acid_transport;[GO:0015179]:L-amino_acid_transmembrane_transporter_activity;[GO:0015807]:L-amino_acid_transport;[GO:0016020]:membrane;[GO:0016021]:integral_to_membrane;[GO:0055085]:transmembrane_transport
ENSBTAG00000011482	511955	SLC43A2	C	C/T	SYNONYMOUS_CODING	19	22784543	rs41903284	CAGCCCCACCTGGAAGCCCCCTCAGGTCATCCATCCCCTTACCCTCAGCCACCAGGCCACCCGCAGCCCCCAGGACTTACACGGCGGCATATAAGCCCCC[A/G]ACGGCCGAGTGGATGAATCCTCGmACGATTGTGTGCAGGATGAAGGAGAGGATCTGAGATGGGGAGAGCAGAGTGTGAGCAGGAGACATGGAGGGTCTCC	from_RNA_seq	467	.	.	.	.	No-Value	.	[GO:0005886]:plasma_membrane;[GO:0006810]:transport;[GO:0006865]:amino_acid_transport;[GO:0015179]:L-amino_acid_transmembrane_transporter_activity;[GO:0015807]:L-amino_acid_transport;[GO:0016020]:membrane;[GO:0016021]:integral_to_membrane;[GO:0055085]:transmembrane_transport
ENSBTAG00000011482	511955	SLC43A2	C	C/T	SYNONYMOUS_CODING	19	22793174	rs41903294	ACAGGCACAGCTTGTGGCCCTCCTGCAGGGCCGCCTGCTCCTTGGCGCTCCGCATGGAGCTGCCCACGCTGAGGCGGCGCCCCACTGTGGTCACCTGCTT[A/G]TAGAACTGCTTCCCTGTGATCTTGTGGTCGAAGCCCAGCCAGCTGAACTTGATCTTCACCCTGGAGGCCACAGGAGAGTGTCTGTCACGCTGCCCACGCC	from_RNA_seq	263	.	.	.	.	No-Value	.	[GO:0005886]:plasma_membrane;[GO:0006810]:transport;[GO:0006865]:amino_acid_transport;[GO:0015179]:L-amino_acid_transmembrane_transporter_activity;[GO:0015807]:L-amino_acid_transport;[GO:0016020]:membrane;[GO:0016021]:integral_to_membrane;[GO:0055085]:transmembrane_transport
ENSBTAG00000008010	526652	FLCN	T	C/T	NON_SYNONYMOUS_CODING	19	35966595	ss914082768	TGTCCGTGTCATCCCCTACAGCAGCCAGTACGAGGAGGCCTACCGCTGCAACTTCCTGGGCCTCAGCCCCCATGTGCAGATCCCTCCCCATGTGCTGGCC[C/T]CAGGTATGTGCCTCGGGACTCAGAGAGACCATACGACTGGGTGTCAGCTGTGTGTTTGAGGACCACGCCTGCTGGCCTCAGAGGCAGGAGGTTCCCATGT	from_RNA_seq	433	S	P	SSSSSS	-5	5	71.2	[GO:0005515]:protein_binding;[GO:0005737]:cytoplasm
ENSBTAG00000008010	526652	FLCN	G	R	3PRIME_UTR	19	35969369	ss914082769	TCTGGAGTCACTGCTAATAACCTGGCTTCAAGTCAGGGCTCTGGGAATGGCTCTGGGTGGAGTGGATGGTCCACGCTCATAGTTGGAGTGTCTGGAATTC[A/G]TGTGTTTAAGTTATCTGACCACCACTCTTGTGGCCATTCTCTGCTGTGGTTGCTTTGAGAGTACCCTAAGCTTGAGGACAAGCCCTGATCTTTTTGCACA	from_RNA_seq	.	.	.	.	.	No-Value	.	[GO:0005515]:protein_binding;[GO:0005737]:cytoplasm
ENSBTAG00000009835	282411	CACNA1G	T	C	SYNONYMOUS_CODING	19	37278418	rs41914675	TGAGCTTAGGCAAGGACGGATCTCCCAGTGTGAGCCAAGTGGGCCTGCCCCCAGCTTTGGTACCTGACTGAGCTCTGGGGAGCCCCCAGCCCCTGTGTCC[T/C]AGGGACCCCTCGGCAGTGCTCCCATCCCGGCACATGTAGCTGTCATTGGGCAGAGAGTGCGTTCGGCTGACCCCAGACTTGCGCACAGTCAGCAGATCTG	from_Ensembl
ENSBTAG00000002883	507056	RPTOR	C	C/T	3PRIME_UTR	19	53175479	ss914082770	yGCATCGCTTGGAAAATAAAGCAAGTGTGTTACCCCCTTAAACCTCAGACGACAACAGGACGGGGGGGGACTGGAACGTACAGGGCCGTGTCCTCCGTCC[A/G]GGAGCCGTGTCTCAGCAGAGCAGCCACCGTCACACCAAGGACTCCAGCAGAGCCCCCTTCTCTGGGCTCCTGGGCATGACAGCGAAGACAGACAGACAGA	from_RNA_seq	.	.	.	.	.	No-Value	.	[GO:0005488]:binding;[GO:0008361]:regulation_of_cell_size;[GO:0031669]:cellular_response_to_nutrient_levels;[GO:0031931]:TORC1_complex;[GO:0032008]:positive_regulation_of_TOR_signaling_pathway;[GO:0032403]:protein_complex_binding
ENSBTAG00000002883	507056	RPTOR	T	C/T	SYNONYMOUS_CODING	19	53176525	ss914082771	GGTGGAAGGCCAGGCAGCTGATGGCACCGACCCGCTGGCCCATGAAGCCGTCGTAGTACTTGATATGGTTGATCAGCTCTCCGCTGCCGTTGTAGATGGC[A/G]GTGAACTGGTTCATGGAGCCACTGCATAGGAGAAGGCCTGGCGGTCAGCGCGTGGAGTGGGTGTGTCCATGGGGAGAGGGGGCTCCTCTCTGGTCACCCC	from_RNA_seq	1162	.	.	.	.	No-Value	.	[GO:0005488]:binding;[GO:0008361]:regulation_of_cell_size;[GO:0031669]:cellular_response_to_nutrient_levels;[GO:0031931]:TORC1_complex;[GO:0032008]:positive_regulation_of_TOR_signaling_pathway;[GO:0032403]:protein_complex_binding
ENSBTAG00000002883	507056	RPTOR	C	C/T	SPLICE_SITE	19	53192180	ss914082772	AATCCTGGCCATTCAGATACTCCATGGCCGTGACCCTCGTGTACCGAGGGTTTCCGTTGTGGAAATAATCCAGCTTCTCCCCTTTCTCCCAGTCCCAAAA[A/G]CTTCAGGGAATAAGAGAGAAATACGGTGAGTGATCAGGGAGGAACAAATGAAAGCCACAAGGAAATACCACCTGACACCCAGCAGGTCAGCCACCAGCAA	from_RNA_seq	932	.	.	.	.	No-Value	.	[GO:0005488]:binding;[GO:0008361]:regulation_of_cell_size;[GO:0031669]:cellular_response_to_nutrient_levels;[GO:0031931]:TORC1_complex;[GO:0032008]:positive_regulation_of_TOR_signaling_pathway;[GO:0032403]:protein_complex_binding
ENSBTAG00000002883	507056	RPTOR	A	G	SYNONYMOUS_CODING	19	53348377	rs41923417	TCCCACCCCAGGGTGCCCGGGGCCTCACCTCCAGCTCCTGCTCCCTCTGCAGGGCGAACTGCTTGAAGGACTTGACAATGAGGCCAGCATTGGAGCAGTC[A/G]TAGACGAATATGGAGGGGCTACCCATCCACGTCTGCAGGTCGTATATAGACAGAGGGATGTACTGAGTGTAGTTCTGGAAGAGAAAACAGTGCATGTTTG	from_Ensembl
ENSBTAG00000009029	507443	LOC507443	T	C/T	NON_SYNONYMOUS_CODING	19	55501639	ss914082773	AACTCACCACAGGACTCGGGCCCAGGGCTCCAGGAACTGGCGTCCCCTGTCTGCTCCGTGGATCCCACTGCCGTGGAGACCAACATGGTGATGGTGAGGG[C/T]GGACGGGCTGCCGCCGGAGGAGCTGTGCCGGCGCCTGCAGGCCGTGAGCGCGGACGAGGTGGCCCAGACCGGCCGCGTGGTGCGCGTGCTGCTCTTCCCC	from_RNA_seq	329	V	A	VVVLL	-3.2	3.2	51.6	[GO:0006520]:cellular_amino_acid_metabolic_process;[GO:0008483]:transaminase_activity;[GO:0016829]:lyase_activity;[GO:0030170]:pyridoxal_phosphate_binding
ENSBTAG00000014620	539442	FOXI1	T	C	NON_SYNONYMOUS_CODING	20	1134418	rs41928494	GCCACCACGCCGGGACTGAGCCTGGAGCCCGCTGACAAGGGGGGGCAGAACTCGCTGAGCTTCAGCTCCTATACCCCCCTCACCAACATCAGCGGCCCTG[T/C]GGGCGGGGGCGAGTGGGCTAGCCCCATGCCCAGCAATGCTCTGGGCTACGGGGGCTCTGTCCTCAACCAGTTCAGCTCCCCCTTCTATGGGAGCGTCAGC	from_Ensembl
ENSBTAG00000016900	511108	TRAPPC13	T	C/T	SYNONYMOUS_CODING	20	14682538	ss914082782	TAATGATGCCTGCTTTTTCTGCAAACTCCTTCTTGGGTTTTAGGCAGTATAAGTACTGGCGTGTATCCATCGGCTGCAAATATGCTCTTGACCCAAATGT[A/G]GTTACACTGAGGGGTGAAGACAGAGATGGAAAAATTCTCTAGAATCTTTTAAAAGAAAAACCATGGCTGTGATGGTTCCTTTGGATAGGACCTGAATGAT	from_RNA_seq	236	.	.	.	.	No-Value	.	.
ENSBTAG00000016900	511108	TRAPPC13	G	T	NON_SYNONYMOUS_CODING	20	14765661	rs41939858	ATTGCAGATAAATAGCTGTAATTTCCTGGGGGCTGAGGTGGTAGGGGGAAGGCACCTAAACACCATTTCCCACCATCAGATTTAATACCTGAAACTTGAA[G/T]AATTTTCTAAAATACATTTTTTCTCCACTCTGAGTCGTGTAACTCACTGCACACACCAAGCTGAAACAGAAAGATGTCTTAATGATTTCTGAATCTTTTC	from_Ensembl
ENSBTAG00000016900	511108	TRAPPC13	A	T	NON_SYNONYMOUS_CODING	20	14780952	rs41939870	TAAAAACTTATTCATCTGTTTCACTTATTACTCAGTTCATTCAGAATATTCTTTTTTTTGACAATCACTGTAATTCATTACATACTAAAAATAACACCAT[A/T]TTTATGCACAAATAAATTAATTTTCCCAGTAAGAGCTAATCTTCCTTTAAGAAGATTCCCCACATATTCACAGTACATAATATCACAGAACACCCATATC	from_Ensembl
ENSBTAG00000018616	538236	IPO11	C	C/T	3PRIME_UTR	20	18062526	ss914082783	TGTCACTATTTGTATATTTCTGCCTGGTACACACATTTCTTTAATTGTATCACCTGAACAGCATTGTTACTTTTCAAACTTGTAGTCTCATTAGCTTAAA[A/G]AAGGGATAAGGCAGCCAAATTTAACTAATTTTGCTTGCTGTAAAACATCTCAGACATTAAACCTTCTTCTTCTCAAGTGTTAAGAGCACATGATTAAAAG	from_RNA_seq	.	.	.	.	.	No-Value	.	[GO:0005488]:binding;[GO:0005515]:protein_binding;[GO:0006610]:ribosomal_protein_import_into_nucleus;[GO:0006886]:intracellular_protein_transport;[GO:0008565]:protein_transporter_activity
ENSBTAG00000018616	538236	IPO11	C	C/T	3PRIME_UTR	20	18062906	ss914082784	TGGTCTTTGCGTCTCTTTGCTTCTTACACAAGGGATCTCTCCATCATCCCAGCAGGCTTGCACACAAGGCGGCACGCTGGCCTCCTCAGCCACGGCTCAC[A/G]CCCTCAGAAGCCCTGCAGAAACTCCTGCAGCTGGGTGACGATCTCGGTGTCCACCGTCTCCATGAGGGACTGGAAGCCTTGCTCTCCCAGCAGCTCCTGC	from_RNA_seq	.	.	.	.	.	No-Value	.	[GO:0005488]:binding;[GO:0005515]:protein_binding;[GO:0006610]:ribosomal_protein_import_into_nucleus;[GO:0006886]:intracellular_protein_transport;[GO:0008565]:protein_transporter_activity
ENSBTAG00000018616	538236	IPO11	G	K	NON_SYNONYMOUS_CODING	20	18134996	ss914082785	TTTATGTGCCATCTCATTAAGAAGTGAAGAAAAAAAACTAGTGTTTTGTAGCAGGACTCGACCCATAACTCCAAGATATGTTGACATTACTACAGGATAT[A/C]TCTGTGCAATTAAAATACAGCATATTTAAAACTGTGTTATGGTACAAGTATAAACAATAATAAATAATCATTGACAAAGTAACAATCAACAGGGATATGA	from_RNA_seq	783	R	I	RRRRR	-8	8	92.7	[GO:0005488]:binding;[GO:0005515]:protein_binding;[GO:0006610]:ribosomal_protein_import_into_nucleus;[GO:0006886]:intracellular_protein_transport;[GO:0008565]:protein_transporter_activity
ENSBTAG00000018616	538236	IPO11	A	G	NON_SYNONYMOUS_CODING	20	18158312	rs43130691	CAGTTGTATTGTTAATAGTTTTAAAGGCTGTGGAAGGTGATTTAATCATCTTTCTTTACCCCTGCTTCCTAGGTTAGTGACTTTGGAAAACAGCCCATGT[A/G]TTACACCAGAGTTGCTTCGTATATTTCAGAATATGTCACCACTTCTAGGTAAGTTTTAAAGCATAAAATTACTACTGTTCTACAGGCAGCTGTAAATTAT	from_Ensembl
ENSBTAG00000027924	538366	SNX18	A	R	3PRIME_UTR	20	26211506	ss914082786	TTGGAATAGTAGAAATTATTTCTGGTCCCTCATTAGATCAACCAACATTACTTTTCATCACGTGTAACACTGAATTTTATAGACATCCCTGAAAAAGTTT[C/T]TGATTAAGTAAACAAGTGAATCACAGTGGAGTCTCAATCAGTTAACAGTGTAGATCCATTAAAACACACACACACACACACACACACACACACACTGAAT	from_RNA_seq	.	.	.	.	.	No-Value	.	[GO:0005515]:protein_binding;[GO:0007154]:cell_communication;[GO:0035091]:phosphoinositide_binding
ENSBTAG00000027924	538366	SNX18	G	R	3PRIME_UTR	20	26211937	ss914082787	CCCTAACAGACACCCTGTCTGAAGGTGAACGTGAGGCTCCCTCCGCTGTGCTCGCCAGCATCTATCAGGAGACAAAACTCGCTGGGCAAGCTGGTGACAG[C/T]TGATCCTCCCGCCCTGCCCCCAGCGCCAACAGGAGGTTCCCAGCAGTTCGTCATTACGGGCACTGGCCTTTCACTCTTTCCATCAGAAAAGTTGTGGTTG	from_RNA_seq	.	.	.	.	.	No-Value	.	[GO:0005515]:protein_binding;[GO:0007154]:cell_communication;[GO:0035091]:phosphoinositide_binding
ENSBTAG00000027924	538366	SNX18	C	C/T	NON_SYNONYMOUS_CODING	20	26237899	ss914082788	ACGGTGGCCGAGCTCTTGGCCCCCGACGGATGGTGCTGCGGGGGCGCAGAGCCGCTGCGGGAGCCCAGCGACAAGTCGGAGCGCGTGGACAGGCGGTAGC[A/G]GCCAGCAGCGCCGACGCCCCCAGACGACGAGCCGTCGAGGTCCGGGTAAGCGCCGCTCCCCAGTGCGCCCGGCTCGTCAGCCACGGTGGAGCTGTCGTCC	from_RNA_seq	194	R	C	RRRRRRGG	-6.2	6.2	69.3	[GO:0005515]:protein_binding;[GO:0007154]:cell_communication;[GO:0035091]:phosphoinositide_binding
ENSBTAG00000043948	538255	HCN1	G	A	NON_SYNONYMOUS_CODING	20	30951724	rs42278433	CCGCCGCCGTCCACCTTGAAGCACACGGAGTTGCCGTGCTCCTTCGCGCCGGTCCCGCCGCCCCCCGGCGGGGTGCCCAGGCGCTTCTCGGCCGCGGCCG[G/A]CCCCGCGCCCGTCGCGGGCGCCTTGGTGGGGAAGACGCTGTTGCCATCGTCCCGGCTGTTGGACGAGGAGTTGGGCTTGCCGCCTCCTTCCATGCCCGGG	from_Ensembl
ENSBTAG00000000084	516084	MRPS30	A	R	NON_SYNONYMOUS_CODING	20	31965619	ss914082789	GCCGCCTTGCTGTCGGCAGTTAGGGAGGCCACGATCGGCGGGTAGCGCGCGACTGGGGCCGCCTTGACATCTGATCCGGTCACTTCTGGAGCCGTGACGG[C/T]GGCCTCGGCCGCGGTGTGCAATGACAGCCCTGGACTACGGAGCACAAACCTCCAGCACCTGGTCGCCGCCATCTTTTCCTGGGGTTCGGTCCCAGAGGTC	from_RNA_seq	25	T	A	ASAALVV	1.7	1.7	40.3	[GO:0003735]:structural_constituent_of_ribosome;[GO:0005739]:mitochondrion;[GO:0005840]:ribosome;[GO:0006412]:translation;[GO:0030529]:ribonucleoprotein_complex
ENSBTAG00000025035	281422	PRLR	G	R	NON_SYNONYMOUS_CODING	20	41471859	ss914082790	GTGAACCTCTAATATATTTATTTCCTGTGGAAAGAGGAAGGAGCCAACATGAAGGAAAATGCAGCATCTAGAGTGGTTTTCATTTTGCTACTTTTTCTCA[A/G]TGTCAGCCTTCTGAATGGTAAGTAAGAGACTGTCTTGTTCTTTTTCACTCCCTGGGGTATTTGTACGAGAGGAGGGGAGAATCCATCACAGTCCCTTTTG	from_RNA_seq	18	S	N	NSNNTHLG	1.5	1.5	51.3	[GO:0004872]:receptor_activity;[GO:0004896]:cytokine_receptor_activity;[GO:0004925]:prolactin_receptor_activity;[GO:0005515]:protein_binding;[GO:0007171]:activation_of_transmembrane_receptor_protein_tyrosine_kinase_activity;[GO:0007259]:JAK-STAT_cascade;[GO:0007595]:lactation;[GO:0009986]:cell_surface;[GO:0016020]:membrane;[GO:0016021]:integral_to_membrane;[GO:0017046]:peptide_hormone_binding;[GO…
ENSBTAG00000025035	281422	PRLR	G	A	STOP_GAINED	20	41476745	rs43158737	ATGTTACTTGTTGCAGAGAAACACTCATCCATGAATGTCCAGACTACAAAACCGGGGGCCCCAACTCCTGCTACTTTAGCAAGAAGCACACCTCCATATG[G/A]AAGATGTACGTCATCACAGTAAACGCCATCAACCAGATGGGAATCAGTTCCTCGGATCCACTTTATGTGGACGTGACTTACATAGGTAAGGGGAAGCGTG	from_Ensembl
ENSBTAG00000025035	281422	PRLR	C	M	SYNONYMOUS_CODING	20	41493025	ss914082791	AATCTTCCACATGGCCTTTCCCGCAGCCCCCCAGCCTATACAGCCCCAGATATTCTTACCACAACATTGCTGACGTGTGTGAGCTGGCCCTGGGCATGGC[A/C]GGCACCACAGCCACTTCGCTGGACCAAACAGACCAACATGCTTTAAAAGCCTCAAAAACCATTGAAACTGGCAGGGAAGGAAAGGCAACCAAGCAGAGGG	from_RNA_seq	447	.	.	.	.	No-Value	.	[GO:0004872]:receptor_activity;[GO:0004896]:cytokine_receptor_activity;[GO:0004925]:prolactin_receptor_activity;[GO:0005515]:protein_binding;[GO:0007171]:activation_of_transmembrane_receptor_protein_tyrosine_kinase_activity;[GO:0007259]:JAK-STAT_cascade;[GO:0007595]:lactation;[GO:0009986]:cell_surface;[GO:0016020]:membrane;[GO:0016021]:integral_to_membrane;[GO:0017046]:peptide_hormone_binding;[GO…
ENSBTAG00000025893	540672	CDH12	G	A	SYNONYMOUS_CODING	20	54577104	rs43006895	CAATATTGTATTCAATTTCTGCATTTTGTCCAAAATCAGGATCCACTGCTCTTATTCTTCCAATAGCTGAGCCAACAGGAGAAGATTCGGGAACTTTCAG[G/A]TGGAAAATGCCTGATGAGATATATTTATATTTTTTGTTTATAGTGAAGTTAGTCAAATATATAAGATTACTTGGCTTGAAAATACAGTCTACAGAAAATA	from_Ensembl
ENSBTAG00000025893	540672	CDH12	T	C	SYNONYMOUS_CODING	20	54593479	rs42946766	CAATGATGGTCCCCACGGGAGTGTCTTCATAAACCTCCATGGTGTAGAGTGGCTTGCTGAACACCGGCGGCTCGTCCACGTCCAGCACACTGATCTTCAC[T/C]GTGGCAGTGTCCTTGAAAGGGCCCGCGGAGTGAAACCGGTGGTCCAGGTGAACGTTGGAGGCCTCTACTTTAAAAGTGTAAGCTTTCTTTGTTTCAAAAT	from_Ensembl
ENSBTAG00000018460	520133	ADAMTS16	G	R	NON_SYNONYMOUS_CODING	20	71676278	ss914082792	CACAGGTTGGACGTGGAGCAGGCTTTGCAGCACTGCTGGCCGTAGAAGCGGTGGCCGCACACCCCGTGCTGGGGCGCCAGGGCACACCAGCGGAAGCGGT[C/T]CCCGCAGGAGGCACCTGAAAGCCAGCAGCCCCGCGTCAGTCACCGGTGCCGCACCCCACCCTGGGTCAGCCGCCACCCGCGGAAACCCCGGCAAACCAAG	from_RNA_seq	1041	D	N	DDDDDD	-5	5	52.4	[GO:0004222]:metalloendopeptidase_activity;[GO:0006508]:proteolysis;[GO:0008233]:peptidase_activity;[GO:0031012]:extracellular_matrix
ENSBTAG00000018460	520133	ADAMTS16	A	R	NON_SYNONYMOUS_CODING	20	71751800	ss914082793	TCCCATGGCCCAAAGAGGCCTGGCACCTCTGTGCCCATCACCAGGTCAACTGTGGGATGAGACTTACCTCCTCCACAGGAGACGGAGCACTCGGAGTGGA[C/T]GGTCACCCACGTGTAGCTGGGCTGGGCTCCAAGCTTCTTCTCAACCTCCAACCTTGGCATGGAGTATTCCCAGGCAATGCCTGGGTTCCTTCCCTGAAAC	from_RNA_seq	726	I	V	VVIVIV	0.3	0.3	63.6	[GO:0004222]:metalloendopeptidase_activity;[GO:0006508]:proteolysis;[GO:0008233]:peptidase_activity;[GO:0031012]:extracellular_matrix
ENSBTAG00000018460	520133	ADAMTS16	A	R	SYNONYMOUS_CODING	20	71783240	rs41959547	GCGAGACACACAGCCAGCTGCGGGGCTCGTACCTTAAAAACCTGTGCAGGTACTGGCGGCTGCAGGGGGACCAGGAGAAGACCCCGTTGCGTCCTGCCAA[C/T]GTGGGGGACATTATGTTGCCTTCCGACTTCTTGCACACGTTCCCCTCTCCGTCATGGACCATGCCGAAGCTGTGGGAGAGAAACGGGTCTGTCAGAGCAA	from_RNA_seq	310	.	.	.	.	No-Value	.	[GO:0004222]:metalloendopeptidase_activity;[GO:0006508]:proteolysis;[GO:0008233]:peptidase_activity;[GO:0031012]:extracellular_matrix
ENSBTAG00000021527	281848	IGF1R	A	R	SYNONYMOUS_CODING	21	6837987	rs41640706	TAAATTAGTCCAGTGTTTCTGTCCCTCCCTGGGGGCTCGAATCTAACTTTCTTGCCTGTTTCAATTGTTGCACAGAAGGAGCAGATGACATTCCTGGGCC[A/G]GTGACCTGGGAGCCAAGGCCTGAGAACTCCATCTTTTTAAAATGGCCAGAACCTGAGAATCCCAATGGATTGATCCTCATGTATGAAATAAAATATGGAT	from_RNA_seq	650	.	.	.	.	No-Value	.	[GO:0000166]:nucleotide_binding;[GO:0004672]:protein_kinase_activity;[GO:0004674]:protein_serine/threonine_kinase_activity;[GO:0004713]:protein_tyrosine_kinase_activity;[GO:0004714]:transmembrane_receptor_protein_tyrosine_kinase_activity;[GO:0004872]:receptor_activity;[GO:0005010]:insulin-like_growth_factor_receptor_activity;[GO:0005158]:insulin_receptor_binding;[GO:0005515]:protein_binding;[GO:0…
ENSBTAG00000021527	281848	IGF1R	G	R	SYNONYMOUS_CODING	21	6855050	ss914082797	TCTGCCCCGCAGTGCTCACCCAGGGTAACCTCACGCCCTCTCTCCTCCTCACAGATTTTGGGATGACGAGAGACATCTATGAGACGGACTATTACCGGAA[A/G]GGGGGGAAGGGGCTGCTGCCCGTCCGCTGGATGTCCCCTGAGTCCCTCAAGGACGGAGTCTTCACCACTCACTCTGACGTCTGGTACGAGTCCTGTCCTG	from_RNA_seq	981	.	.	.	.	No-Value	.	[GO:0000166]:nucleotide_binding;[GO:0004672]:protein_kinase_activity;[GO:0004674]:protein_serine/threonine_kinase_activity;[GO:0004713]:protein_tyrosine_kinase_activity;[GO:0004714]:transmembrane_receptor_protein_tyrosine_kinase_activity;[GO:0004872]:receptor_activity;[GO:0005010]:insulin-like_growth_factor_receptor_activity;[GO:0005158]:insulin_receptor_binding;[GO:0005515]:protein_binding;[GO:0…
ENSBTAG00000002418	529868	TICRR	G	A	3PRIME_UTR	21	20812066	rs41971226	GGCGGCTGAACGACAAGTGAAGAGGGCCTGCGATCAGCAGGGAGACTCAGAAGAGCGGTCTCCAAGCACAAGCATTCGCCAGTTGCCCTCCGCGGCGGAC[G/A]ACGAGGTGTTCGTCCCAGGTGAGTTTGCCATGTTGGGCTGTGTGGGCGCGGTGTGACCGAGGGGACACCGGGGGAAGGCTTGGGCTTCCTTGTCAGGGCC	from_Ensembl
ENSBTAG00000018639	535692	UNC45A	T	C/T	3PRIME_UTR	21	21460288	rs41257179	GCTTGTAGCTGGTGAGGCTGCTTGCTGTGTCCTTCCCAATGCCAGGAACCCACAGGGTGAATTAGGACAAGCCGTCCCCATTCCCAGCTGTCTTAGTAGT[A/G]CAGGAAAAAGTGTCCTGCTGCGTGCGCCCGGAGGCTGTGCTGGGAGCGCAGGGCTGTGAACATGCTCCCTGACTCAGAACAGAGGACATCAAAGGGCAGC	from_RNA_seq	.	.	.	.	.	No-Value	.	[GO:0005488]:binding;[GO:0005515]:protein_binding
ENSBTAG00000018639	535692	UNC45A	G	S	NON_SYNONYMOUS_CODING	21	21471137	ss914082794	ATGCCGACTAGGGTACGCAGGGCTGCCAGCATCAGATCAGGCTCTCCCGTGTCCAGCAGGCGCTGCAAGAGCTGAACCCCGTTGCTCCGGAAGATCTTCT[C/G]GGCTCCAGCATCCTCCCGGGCCAGCACCACGAGGTTCTGAGATGCCTGCGTCAAAGGAAGCACATCATGACAGGAACACGGCATGGAGAGAAAAGACCAC	from_RNA_seq	174	E	Q	EEEEEEE	-3	3	94.8	[GO:0005488]:binding;[GO:0005515]:protein_binding
ENSBTAG00000018637	613382	HDDC3	G	R	NON_SYNONYMOUS_CODING	21	21478903	ss914082795	CCTGCTCCATGACACAGTGGAGGACACAGACACTACCCTGGATGAGGTGGAGCTGCACTTTGGGGACCAAGTGCGGCGCCTGGTGGAGGAGGTGACAGAT[A/G]ACAAGACTCTGCCCAAGCTGGAGAGAAAGCGGCTGCAGGTGGAGCACGCACCCCAGAGCAGCCCCGGAGCTAAACTGGTGAAGCTGGCAGATAAGCTGTA	from_RNA_seq	93	D	N	DDDDDD	-5	5	97	[GO:0003824]:catalytic_activity
ENSBTAG00000006675	524684	PCSK6	C	C/T	NON_SYNONYMOUS_CODING	21	29054823	rs43020736	CTCATCCTGTACGGCACCGCCGAGCACCCCTACACCACCTTCAGCACCCACCAGTCCCGCTCTCGGATGCTGGAGCTCTCCGCCTCAGAGCTGGAGCCCC[C/T]GAGGACTGCCGTGTCACCGTCCCAGGCTGAGGTTCCrGAGGACGAAGAGGACTACACAGGTACTGAGCCTGCGGCCGGAGGACACGCCTGCTTGTCCACT	from_RNA_seq	562	P	L	PPPPS	-8.2	8.2	52.7	[GO:0004252]:serine-type_endopeptidase_activity;[GO:0005622]:intracellular;[GO:0006508]:proteolysis;[GO:0007354]:zygotic_determination_of_anterior/posterior_axis,_embryo;[GO:0007368]:determination_of_left/right_symmetry;[GO:0008233]:peptidase_activity;[GO:0008270]:zinc_ion_binding
ENSBTAG00000006675	524684	PCSK6	C	T	SPLICE_SITE,INTRONIC	21	29060759	rs43020769	GGCAGCTGAGGGGTCCCTCTGCCCGCCCTGGCCCACCCCTCCCTGTGCCCCTGTGCAGGTGGGGACTGGGCCCAGCGATATGGTCTTCTCCGTGTCTGCC[C/T]CCACAGGAAGTGTGTGAGTGCGTGCCCTCTGGGCTACTTTGGGGACACCGCAGCCCGCCGCTGCCGCCGGTGCCACAAGGGGTGCGAGACTTGCTCTGGC	from_Ensembl
ENSBTAG00000005844	534312	SCAMP2	C	C/T	NON_SYNONYMOUS_CODING	21	33898304	ss914082796	ACATCACTCTCCCGGCTGTGAGTCTGTCCCCACGTGGCCAACTGGGGGAGGCCCACTCACCTCCTTCTTCCACTCTGCCCCACGCAGACAAATGCAGCGA[C/T]GACGGTTCCTGTCTCACAGATGCCCGGGGCCTCGCAGCCGGCAGTTCTCCAACCCTCAGTGGAGCCCACCCAGCCAACCCCCCAGGTACCGTTGACAAGA	from_RNA_seq	47	T	M	TTTTTRSR	-4	4	68.2	[GO:0005515]:protein_binding;[GO:0005794]:Golgi_apparatus;[GO:0015031]:protein_transport;[GO:0016021]:integral_to_membrane;[GO:0032588]:trans-Golgi_network_membrane;[GO:0055038]:recycling_endosome_membrane
ENSBTAG00000005844	534312	SCAMP2	G	R	3PRIME_UTR	21	33909131	rs41980260	GTTTGATAGGATTTTTTTGTATCTTTGGAAGCAATGGGACTGAAGTTCTCTTCTTCACAGATACACACATATACTCACACACATACAAACACAAACACAC[A/G]CACTTGGGATCACTGGCTGTACTGGGCCCAACCACCTTGAGTCCTGAGATTCCACTCCTCCCCAGCAGGCCTGACGGGAATCTGGCTTCATGGACCCAGC	from_RNA_seq	.	.	.	.	.	No-Value	.	[GO:0005515]:protein_binding;[GO:0005794]:Golgi_apparatus;[GO:0015031]:protein_transport;[GO:0016021]:integral_to_membrane;[GO:0032588]:trans-Golgi_network_membrane;[GO:0055038]:recycling_endosome_membrane
ENSBTAG00000005844	534312	SCAMP2	A	R	3PRIME_UTR	21	33909583	rs41980261	CTCTTTAGACTTACTGAATGTGCAATGGGGTTGGTTAGGATTTGGGGATGGAGAGGGATAGAGGACACTGACCCGAAGTTGTCTTGCCCAGCTTTTGGCA[A/G]TCTTGTATTAGGGTGGGTCTGATTGTCCTGGTGTGGTTTGGCCCTATTCGTTTTGATTTCCTCTTTCTGAGGGACAGCTGCCCTTTAGCTTGGCCTCATA	from_RNA_seq	.	.	.	.	.	No-Value	.	[GO:0005515]:protein_binding;[GO:0005794]:Golgi_apparatus;[GO:0015031]:protein_transport;[GO:0016021]:integral_to_membrane;[GO:0032588]:trans-Golgi_network_membrane;[GO:0055038]:recycling_endosome_membrane
ENSBTAG00000012873	510454		A	G	3PRIME_UTR	21	45795858	rs41981102	GCCCATCATCGTGCCCTCCTCCTCTTCAGAAGTCCAAAGTTCTGTCTTTTTTAAGTAGCCTCTATAACTGTTTATTTTATGAATAGTATTCCTTTTGGCT[A/G]CCAATCTTATTTACCTTTAAATAATTTCTGAAGTTTAACCCTTTCAAAAATACATGGTTTAAACAAAGATAAGGATTGCCATTACCTTTTTTTTTTTTTT	from_Ensembl
ENSBTAG00000012873	510454		T	A	ESSENTIAL_SPLICE_SITE,INTRONIC	21	45804575	rs41981060	TTCCTATTTTAGAAAATAGAAGCACGAGTGTCAGCTGATGAGGACCTCAAACTTTCTGACCTTTTGAAATATTACTTAAGAGAATCCCAAGCTGCTAAGG[T/A]AATTTTATTCATTGTTTTTTAAAATGGACTGCTTTACAGAAACCCATCATCTCTTTAGAAGTTGTTAGACTTAAGATGGTTTAAGATGACTTATCTCTTG	from_Ensembl
ENSBTAG00000012873	510454		A	C	3PRIME_UTR	21	45816334	rs41981130	GTTTTCCATGAAGTGTGAGGCTCATTTAATTAATTTTTGATAAAATGTCTACCAAGACACAAGTTTGCATAATAGCAGCTTGTCTGTCAGTTGTTCTTTC[A/C]AGTAAAAATGGTACTGAAAAAAAGCAGCCAGTTCAGCTGCAACTCAAGTTGCTTTTCTAGAAAGAACCATCATACATCCATATGCGAAGTGCCTTATGCA	from_Ensembl
ENSBTAG00000019526	508881	CMTM6	T	W	3PRIME_UTR	22	6946522	ss914082800	AATAATTTATCATCAGTTGAGCTATGTGATTTAAAGACACAGCTGCTCTTACCTCCAAACAAAACTTCATCTGACACAAGTTTCAACTGTTACAAAAAAA[A/T]TTTTTTAAAGCCCTCTGGCCTTATTTATGGTGACTGATACACAGTCCAATCAATACTGATCAAACTGCCGTCCTGCCTTGCTCTCCAAAAATCAGCGGTT	from_RNA_seq	.	.	.	.	.	No-Value	.	[GO:0016020]:membrane;[GO:0016021]:integral_to_membrane
ENSBTAG00000019526	508881	CMTM6	C	C/T	NON_SYNONYMOUS_CODING	22	6946769	ss914082801	CTCGCGCACCCGTCCCCTCAAGCATTCAGAGGCTCGGTGAGGTGCTCTCTCCTCATGGTGGCCTCCCCTTTTCTCGGCCGGGGCTCTTTAAGTTTTTCAC[A/G]GAGCATAAAGGAGAACTCAGCCAGGTATGTAAGACTTGCTAACATCCCAAACACCTGAGGAGGGAAAGGGGACAAAGATTACACGAGGAATTCTGGAGTA	from_RNA_seq	157	R	C	YCYYIWK	1.4	1.4	36.4	[GO:0016020]:membrane;[GO:0016021]:integral_to_membrane
ENSBTAG00000019526	508881	CMTM6	T	C/T	NON_SYNONYMOUS_CODING	22	6966417	ss914082802	GGACTCACCAGCTCCAAGAGTTTGAGTCGCCGGAACCCCGTGAGCCGGCTCAGGGTGAAGTAGGCGGCGAGGCCGCTACGGGGGCCTATGCCGGGGCCCG[A/G]GTGCGCCTCGGTGGTGGCTCTGTAGACCTGTCCGTTCTCCATCGCCCAGGGCCCCGGAACGCAAGGCCGCGGCTGGCGCCGACTCCACCGACTCGGCGGG	from_RNA_seq	16	S	P	PPPPAK	4.8	4.8	48.4	[GO:0016020]:membrane;[GO:0016021]:integral_to_membrane
ENSBTAG00000014700	510330	DYNC1LI1	C	C/T	3PRIME_UTR	22	6989180	ss914082803	CATAAATTTAGTCCATCTGAAAAAGCACTCCAGCTCCCTAATTCCACTTCTGAAGGAGAAGGCAGAGGCAAGTTTACATTATCCCAGAAAATGAATAAAT[A/G]GCTTTATTTGGTATCTTCAAGAAGCTTCTCCTTCTGCAGGAGATGTAGGTGTGGTAGTGGAGACCGTCACTGGTTTCCGTGCGATTCTGTCCAGCTCCGC	from_RNA_seq	.	.	.	.	.	No-Value	.	[GO:0000166]:nucleotide_binding;[GO:0003774]:motor_activity;[GO:0017111]:nucleoside-triphosphatase_activity
ENSBTAG00000014700	510330	DYNC1LI1	T	C	NON_SYNONYMOUS_CODING	22	6992180	ss914082804	GCTACCACCACCAACACCAGGGCCTCCTGGGGAGCCAGTCTTTTTACTCAGCAAACTGTTAAAGAAATTTGCCAGGACACCTTCACTTGTAGCTCCAGCT[A/G]TTAAAAAAAAAAAAAAGGATAAAAAACGTACTCAAAGCATTCAACTTTTCTGTAAATTATTATAGTAATGATACACAGAAAATGAATCACACACAGATGT	from_RNA_seq	436	V	A	.	.	No-Value	88.3	[GO:0000166]:nucleotide_binding;[GO:0003774]:motor_activity;[GO:0017111]:nucleoside-triphosphatase_activity
ENSBTAG00000014700	510330	DYNC1LI1	C	C/T	SPLICE_SITE	22	6994429	ss914082805	TCTTTTTTGACCCAGCAGGGATGGGTGATACGCTAGCAACGTTGGATGACACAGATCTGTTTGGTGTTCGAGGGGAGCCTCCTGGGACTCTTGGTGAGGC[A/G]TCCTAAGTAAAAAGGTGAAAGCCACATGTATAAAACCCTGAAAGCTCAACTTCACAAAAATTATCACATAAACAAGTCCTCTACAACTGCTCCCCATCTC	from_RNA_seq	396	.	.	.	.	No-Value	.	[GO:0000166]:nucleotide_binding;[GO:0003774]:motor_activity;[GO:0017111]:nucleoside-triphosphatase_activity
ENSBTAG00000014700	510330	DYNC1LI1	T	C/T	NON_SYNONYMOUS_CODING	22	6995282	ss914082806	TCATGTACTGCTGTTTTTAAAGAAAATGTGTACAAGAACTGTTTAACCATTAACCATACTAAGTCTGCTTCTGATGTAATTTCATACCTGTAGCTTCATA[A/G]GAAACACTTGGTCATCTTCCGCCATAATTTCTTTCTCATGCACAAACTGAAATGAGCAATGCATAAATGAACAGGTCATTATGCTAAAGTCAGTCATAAC	from_RNA_seq	376	L	P	LLLLLLL	-7	7	97.4	[GO:0000166]:nucleotide_binding;[GO:0003774]:motor_activity;[GO:0017111]:nucleoside-triphosphatase_activity
ENSBTAG00000014700	510330	DYNC1LI1	T	C/T	SYNONYMOUS_CODING	22	7003131	ss914082807	TAGCAGAACCTACAGGAAGCAGACTGACCTTTGTGCACACCACTAGTACTGGGACGCCCAAGTTCTGTGTAAGCGTGTCCGCACCCAGAGGCAAGAGCAC[A/G]CTGTCATCTCTGTCTTCCTGTGACGCAGTACTTCTTCTCTGAGGGGAAGCTGGGAAATCTTCTCCTGGTTCTACATATTCTTGAAAATCTCTCACCACTG	from_RNA_seq	222	.	.	.	.	No-Value	.	[GO:0000166]:nucleotide_binding;[GO:0003774]:motor_activity;[GO:0017111]:nucleoside-triphosphatase_activity
ENSBTAG00000005431	540474	LMCD1	G	R	3PRIME_UTR	22	18445527	ss914082798	CTCACGAGAAAGCACGCACACCCTACAGCTACAGGATTTGATCACTCAGAGTTGCATTCTGGGAAGCTCCTCCTAGAGAGCCCTGGCAGGATGCCTTTCA[C/T]TGGTAGCAGGGAAACAACAACAACAAAACAACTGCATCCTAAGACTTCTCAGCACATCTTTGGCTTCGAAACTATTGACCCTGAAGGATCCATTACCACC	from_RNA_seq	.	.	.	.	.	No-Value	.	[GO:0000122]:negative_regulation_of_transcription_from_RNA_polymerase_II_promoter;[GO:0003714]:transcription_corepressor_activity;[GO:0005515]:protein_binding;[GO:0005634]:nucleus;[GO:0008270]:zinc_ion_binding;[GO:0046872]:metal_ion_binding
ENSBTAG00000005431	540474	LMCD1	G	R	NON_SYNONYMOUS_CODING	22	18445791	ss914082799	GGCTGTCTCACCAGACCCTTAGGATGGCCTTGGCGCACTGGGCTCCCCTCCTCAGCAGGATCCTGTGGGTTCTGGCCGTGGGCAGTCAGCCCTTCAGGAG[C/T]GTTTGGACTTGCTGCATGTCGGGCACAGGAGCTGACCCATGGTGACAATGTACGCCCGGCCACCCAGCTGCTGCTCGCAGCCCTCGCACACGAAGTGCTT	from_RNA_seq	362	R	H	RRRRRR	-5	5	90.5	[GO:0000122]:negative_regulation_of_transcription_from_RNA_polymerase_II_promoter;[GO:0003714]:transcription_corepressor_activity;[GO:0005515]:protein_binding;[GO:0005634]:nucleus;[GO:0008270]:zinc_ion_binding;[GO:0046872]:metal_ion_binding
ENSBTAG00000010029	537173	ERC2	G	A	5PRIME_UTR	22	45581840	rs42013878	TGATTGTTCTTGCACTTCCATACATTTTTCTTTTCTTATGAGGTGCTACAGAAGAGAAGGAATGCTATATTAAGTTGGAGATTAAGCCGATGTTTCCACC[G/A]TTGGCCAGAATTTTCACCACATTCTTTTCATAGTCTGTACTGGAAAATGCATCCAAACAGAGATCTGAAAAATGAGGAAAAAGAATAATCAAAAATAAAT	from_Ensembl
ENSBTAG00000000527	532641	ZFAND3	C	C/T	3PRIME_UTR	23	12545554	ss914082808	CTCCTGAAGGCCGGCTTGGCCGCCACGTGACGCTGTTCTTAGTTCACTAATGTTAGCCTTATTTAGGACAAAGTCAGCCAGACACCTTGTACTGGGCACG[C/T]GTCAGACTACAGCCAGTCTGTTTCCTTTCCTTAGCCAGCCATCCTGGTACTGTAGTTTAGGGGTTGATGGTGGTTGAAATTGATTTCTGGCTGGTTTCTA	from_RNA_seq	.	.	.	.	.	No-Value	.	[GO:0003677]:DNA_binding;[GO:0008270]:zinc_ion_binding;[GO:0046872]:metal_ion_binding
ENSBTAG00000037738	512725	SLC17A4	C	S	NON_SYNONYMOUS_CODING	23	32192762	ss914082809	TGCATGAGATAAGCCTAGGATGAGAATGAGAGGCTGGGTGACCTTTCTAGGTGACTCTTGTGACTATCATCATCATCAGAACATTTTACCTTACCTGACT[C/G]ATCAAAAATCCATTGACCGTGGGAGAAATGGCTCCTGCCAGGTAAGAAAAGATCTGTGATAGTGCCCTGAGTAAGGCACTGTACCTGGAGAAAGCAATAT	from_RNA_seq	427	I	M	IIIL	-2.2	2.2	68.2	[GO:0004190]:aspartic-type_endopeptidase_activity;[GO:0006508]:proteolysis;[GO:0055085]:transmembrane_transport
ENSBTAG00000037738	512725	SLC17A4	A	R	NON_SYNONYMOUS_CODING	23	32193919	ss914082810	ACCCCTGGGGCAAAAGAACAAAGAGTGAATAGGAAGCTTCCCTGAGCGGATGTGGAAGCTTCCCACATCCACCCCCTTTATCCACCTCAGTTCTTACCTA[C/T]AGCAGTGAAGAGTTTCCTGATGGTATTGAGTCTGAGGATTTTTCTGGAGAGGAGAAAATCTGCCAGTAGACCTCCAGGGACAACACAGATACAGGCAGAA	from_RNA_seq	349	I	V	IVIMI	-0.4	0.4	69.3	[GO:0004190]:aspartic-type_endopeptidase_activity;[GO:0006508]:proteolysis;[GO:0055085]:transmembrane_transport
ENSBTAG00000037738	512725	SLC17A4	G	R	NON_SYNONYMOUS_CODING	23	32204812	ss914082811	AAGCTCTGCTCTACTGAAGTCTTCACCACTGAGACATCCAGACAGACATGGGGAAATGGCAGAGGAGTTCCCCAGTGTACCTCTTGAGCCAGTGAACAGA[C/T]GATATATTCCTTCTCTTTAGTGCTAATAAATGGATGACTCACAGGGTCATCATAAATGACAGCAAACCAGAGAAAAGAACAGACACAGCCAATTCCACCT	from_RNA_seq	245	V	I	VTVM	-0.8	0.8	86.4	[GO:0004190]:aspartic-type_endopeptidase_activity;[GO:0006508]:proteolysis;[GO:0055085]:transmembrane_transport
ENSBTAG00000037738	512725	SLC17A4	C	C/T	SYNONYMOUS_CODING	23	32207295	ss914082812	GCAGTCTCAGTCATAAAACAAAATTCTGAGATTTGAAAAGCACAAACTCACCAAAGATATAGAAGACACAAGGCCATCCTATAGTCTGGCAGAGGTAACC[A/G]CCGACAAGGAAGATGATGAAGCAGCCCAGCACTGACCCTAAATAGAAGATGTGAGGATGTTCTGGGTGAGAAGGTCAGACTCGAGACTCTATGTGCTTCC	from_RNA_seq	195	.	.	.	.	No-Value	.	[GO:0004190]:aspartic-type_endopeptidase_activity;[GO:0006508]:proteolysis;[GO:0055085]:transmembrane_transport
ENSBTAG00000007383	538792	ZNF521	T	C	NON_SYNONYMOUS_CODING	24	32628405	rs42047601	TCGGGCACCAGCTCTCGGTGGACCGTTTGAATGTGGTTCTGGAGTTCACTTTCAGACTCAAACTTCACGTTGCAGCTGGAGCAGCGCGTCTTGGGGGCGC[T/C]GGCCTTGCCCTTGCCCTCCACGGCCCCCAGGTTCTCGGTCTGGCCCAGGCCCGGTCGACTGGAGCCGGGAGCGATGTTGACCCCGGGACTGGCGCTCTTA	from_Ensembl
ENSBTAG00000007705	504741	COLEC12	A	C	3PRIME_UTR	24	36373166	rs42046729	CTGCAGGGCCATTTCTAGACATTTCAAGTGATTGACTTCTCTGAGGAAATGATACATTAAAATATACATACACACATATATTTAATTTTTTTTTAAACCA[A/C]AACTGAAAAAATTTCTTTGCCACTGTGTAGAATTAAATCTGACAAGAAACCCTATGAGTTTTTATTAGTACCATTATTGTTTTCTTTGGCTTCATGTACT	from_Ensembl
ENSBTAG00000007705	504741	COLEC12	A	R	3PRIME_UTR	24	36373767	ss914082813	AGGCAGATGGTAGAGAACATGGGCTTTCAATGTTTTCAGTAATTGGTCTTCAGTGCTTTCCCCTTCAATTTAATGAGAAGGTGATGCAATCAGAAAGAAG[C/T]ATCTTTGCCTTCGAGAACTGTCGACAGTTTGTTCCTATTATGATATCACGGTCCATTATAATGTAATTGCTAATTCTAAAAGAGAGGAAAAAGAATGGGT	from_RNA_seq	.	.	.	.	.	No-Value	.	[GO:0004872]:receptor_activity;[GO:0005488]:binding;[GO:0005509]:calcium_ion_binding;[GO:0005529]:sugar_binding;[GO:0006910]:phagocytosis,_recognition;[GO:0006955]:immune_response;[GO:0008329]:pattern_recognition_receptor_activity;[GO:0016020]:membrane;[GO:0016021]:integral_to_membrane;[GO:0030169]:low-density_lipoprotein_binding;[GO:0046872]:metal_ion_binding
ENSBTAG00000007705	504741	COLEC12	T	C/T	SYNONYMOUS_CODING	24	36400761	rs42047766	TATTGCTGATGATGTTCACAATGTCTGACTCAAAGAGCTGGAAGCGCTCCTCGAGTTGGCTGAATTTGGCCGCCGTTCTGTTCTCCGCATCCCTGTGTAC[A/G]TCCTGCAGGTCCTTCAGGTTCTGCTCGTTGGCTTGGGAGGCTGTGGTGATATTGTCCATCTGCCCTGTGAAGGAGCTGAGCTGGCTGTTCATGTCCTCCA	from_RNA_seq	316	.	.	.	.	No-Value	.	[GO:0004872]:receptor_activity;[GO:0005488]:binding;[GO:0005509]:calcium_ion_binding;[GO:0005529]:sugar_binding;[GO:0006910]:phagocytosis,_recognition;[GO:0006955]:immune_response;[GO:0008329]:pattern_recognition_receptor_activity;[GO:0016020]:membrane;[GO:0016021]:integral_to_membrane;[GO:0030169]:low-density_lipoprotein_binding;[GO:0046872]:metal_ion_binding
ENSBTAG00000007705	504741	COLEC12	G	A	SYNONYMOUS_CODING	24	36412358	rs42047790	AAAGAAAACAGTACTTACCTTTGTATCCCAAAATGGCTACTGTGATGGTAAGCAAGGCACACAAAATGTATAACAGTATGATAGAAAGCTTCAGTGCCCA[G/A]TTATTTTTACATTTGGTACATTGTGTTCCTTCTTGAATACCTGTAAGAAAAGGCAAATCTTAACAACAGTAACCAAAAACACCATTTCAGAAGTAATTTG	from_Ensembl
ENSBTAG00000002097	513865	TMC5	A	R	NON_SYNONYMOUS_CODING	25	18160430	ss914082814	CCAGATGAATACTGATTCATCATTTTGGGATTGCAGAATGCTCAGCAGAACATCTTCAGTCCAGCCCTCGTTTCATCATGAGGGTGTCAGCCCCTTGGGC[A/G]TCCTTGGGAGAGAAGATGTTGATTATCCTGAAAGCATTGAAATGAAATCTGTGGGGATGGCAAATCCGTATCCAGGTGCTCCTGGCAATGGCTATGGTAA	from_RNA_seq	86	I	V	SMII	-0.5	0.5	50	[GO:0016021]:integral_to_membrane
ENSBTAG00000008718	505622	WBSCR17	G	T	3PRIME_UTR	25	30915753	rs42690103	AGCAGAAACCAACATAACAATTATCCTCCAATTAAAAATTAAAAAAAAAAAGCGAACCAGGCTGCGTTGGGAATTGCTCACATGTATTTATTTCACAAGT[G/T]GGGGGGAACCTTCACCAGTAAGATGCCACCAAATGAGACACTGTGAACCCCAAACTGGGCAGGGACAGAGTTTGGTTCTGGGCCGGGCTTGTCCGGACAG	from_Ensembl
ENSBTAG00000008718	505622	WBSCR17	G	A	3PRIME_UTR	25	30916733	rs42690104	CTGAGTCCCAGGGCCTCGCTGCCTTCTTGGAGGAGGAGGAGCTAGGATATGGCCCAGCCCCCTCCCCTTTGTTGAAGGCTGAGGAGAGAAGCTGCTGTGA[G/A]ATGAGAAAAAGGAGTGGCTCCTGCCAGTCCCGTCCTGACGGCGGGTGGGAAGATGACCAAGAGATGTGTTGTCTTGCTCCTTGGTACCAGATCCACATCG	from_Ensembl
ENSBTAG00000008718	505622	WBSCR17	G	R	SYNONYMOUS_CODING	25	30943998	rs42690130	ATCTTTCTGGGGAGGATGCATCAGCTTAGTACAGGGATCAGTGACCGGTCGTCAAGCACAAGGTCAGCGTTCTAGGTGATGGGGAAGGTTCTACCTCTAG[C/T]GGCAGATTCCACGCTATGTACACATGAGACTTGTAGTCGTCCATCCAGACTTCAGCAACCCGTAGAGCGTTCCTCTTGGTGTAGAAGCCGATGTTGCTGT	from_RNA_seq	74	.	.	.	.	No-Value	.	.
ENSBTAG00000017082	532512	POR	A	R	NON_SYNONYMOUS_CODING	25	36278405	ss914082815	CCCCACCTCCTACCGCACGGCCCTCACCTACTACCTGGACATCACCAACCCGCCACGCACCAACGTGCTCTACGAGCTGGCGCAGTACGCCTCGGAGCCC[A/G]CCGAGCACGAGCAGCTGCGCAAGATGGCCTCCTCGTCAGGCGAGGGCAAGGTAGGCCTGCCCCCGGCGCCTGAGCACCCAGAGTGCCAGCCCCCCAGCCC	from_RNA_seq	401	T	A	SSFTGQ	-0.5	0.5	69.7	[GO:0003958]:NADPH-hemoprotein_reductase_activity;[GO:0005506]:iron_ion_binding;[GO:0005625]:soluble_fraction;[GO:0005783]:endoplasmic_reticulum;[GO:0005792]:microsome;[GO:0010181]:FMN_binding;[GO:0016020]:membrane;[GO:0016491]:oxidoreductase_activity;[GO:0019898]:extrinsic_to_membrane;[GO:0055114]:oxidation_reduction
ENSBTAG00000017082	532512	POR	T	C/T	NON_SYNONYMOUS_CODING	25	36279504	ss914082816	CGGCGCTCTGACGAGGACTACCTGTACCGCGAGGAGCTGGCCGGTTTCCACAAGGACGGCGCCCTCACCCAGCTCAACGTGGCCTTCTCTCGGGAGCAGC[C/T]GCAGAAGGTGAGGCCGGGGGCAGGCCCTGGGGTGGTGGGGTGTAGGGGGCGACCGGCCTCCCTCACAGGCACCCCCGCCCTCAGGTATACGTGCAGCACT	from_RNA_seq	604	L	P	SAAPAE	2.2	2.2	80.3	[GO:0003958]:NADPH-hemoprotein_reductase_activity;[GO:0005506]:iron_ion_binding;[GO:0005625]:soluble_fraction;[GO:0005783]:endoplasmic_reticulum;[GO:0005792]:microsome;[GO:0010181]:FMN_binding;[GO:0016020]:membrane;[GO:0016491]:oxidoreductase_activity;[GO:0019898]:extrinsic_to_membrane;[GO:0055114]:oxidation_reduction
ENSBTAG00000017082	532512	POR	T	C/T	3PRIME_UTR	25	36280779	ss914082817	GGGACCCTCAGTGGCTGAACACAGGGGTCCGCCTCTCAGCTGATGAGGCCTGGCCCCTCCCTGTGATTTTCGATGAGTGTAAATAATTTTAAATAACCTC[C/T]GGCCCTTGGAATAAAGTTCTGTTTTCTGTATTTGCCCGGCAGTGCTTGCACAGATCTGAGGCCTCCACCTGGGTCTCCTTAGCTCAGACCCCAGAGACAC	from_RNA_seq	.	.	.	.	.	No-Value	.	[GO:0003958]:NADPH-hemoprotein_reductase_activity;[GO:0005506]:iron_ion_binding;[GO:0005625]:soluble_fraction;[GO:0005783]:endoplasmic_reticulum;[GO:0005792]:microsome;[GO:0010181]:FMN_binding;[GO:0016020]:membrane;[GO:0016491]:oxidoreductase_activity;[GO:0019898]:extrinsic_to_membrane;[GO:0055114]:oxidation_reduction
ENSBTAG00000017709	504617	ATRNL1	C	T	SYNONYMOUS_CODING	26	36101402	rs42315140	ATGTTAAAAATATGTGAATTAAGAAGTGTGACATTTTCTTTTCATCCTAATGTGTTCTGTCTCCCATTTGTATCACAGCTGCTTCTGATGACAGATGTTA[C/T]AGATATGCAGATTGTGCCAGCTGTACCGCCAATACAAATGGGTGCCAGTGGTGTGATGACAAGAAATGCATTTCATCAACCAGTAACTGCAGCATGGTTA	from_Ensembl
ENSBTAG00000017709	504617	ATRNL1	T	A	STOP_GAINED	26	36210242	rs42311769	GAATGTAGAGTTTAATTACTTGTTTGCTTGAAGGAAAAACATGAAGCTTTTGAATTTTGTTGTTTAATAGTAAATGAGTTTTTTTGTGTTTCTACAGATG[T/A]GACTCTGAAAATCGCTATGTTGGTAATCCACTTAGAGGAACATGTTATTGTAAGTATTTGTGTTTTTTATTTTAGATAATTGGTTTGTTTTATTAATTTC	from_Ensembl
ENSBTAG00000019297	534801	GFRA1	A	G	3PRIME_UTR	26	36862641	rs42102905	GCCATGTTTCTTTGCAACTGAACAGAGGCGAGGAAATTTCACCCAATAGAGTATCCGAAAAGTTGGCTTTCTTCTGACATCAGTAGAGTGGATGGAGGAG[A/G]AAACCCACAGTGCCCATTTCATCCTGATTCCCTTTGCCCACGGATGTTTGCCTTGTAAGAATTAATCCACTTACTAGGGCGGGAAATCTGTTAAACCCAA	from_Ensembl
ENSBTAG00000013779	540050	HSPA12A	G	R	SYNONYMOUS_CODING	26	37469983	rs42105970	GGTCGGCGGAGATGAACTTGTCGAAGACGTCGGTGCACCAGCGGGTGCCGTCCTTCACCAGCAGCTTCTCGGGCGGGTGCTTGCCCTCCACGTAGCGGTT[C/T]AGCACGCCCACCCCGTACGTGAGTGGGGACCGGCGCACCTTGATGACCGCGGGGTCCAGGCCGAAGAGGACrGCGCCCTTGAGGATGGTGAGGCCCACGT	from_RNA_seq	540	.	.	.	.	No-Value	.	.
ENSBTAG00000013779	540050	HSPA12A	A	R	SYNONYMOUS_CODING	26	37495213	rs42106947	TGAACTTCTCCAGGTACAGCCACTGCTTGGCCTCGTTGGGGTCCAGGTCATGGTAAAAGTCCCTGGCrGCATACCCGAAACTGTGGAACTTCCTCTCTGG[C/T]GTCAACAGGATGGTGGTCGGAGTCTTCTGGTTGGACACCCCAGGGTCGCCTCCTTCCCATCGCCTGCCrCCAAGGAAAGGCAGAGGTTATGGGCCTTCTT	from_RNA_seq	104	.	.	.	.	No-Value	.	.
ENSBTAG00000019166	527312	NSMCE4A	T	C/T	SYNONYMOUS_CODING	26	42455256	rs41257118	ACATTTAATAAAATACATTTCACACCCTCTAGTAACAAATACATTTTCTTTAAAACTAACTTTTCTGGACATAGAATCATTTACCTATTACTGGCAGTCG[A/G]TCTCGGTCAAGTCTTATTCTTGCAAAACCATCCTGTAACACAAAGACTGAAATTTAGATTCAAAACCTTCAGGCATTGGATGAAAAAATTACTCGGTGAG	from_RNA_seq	324	.	.	.	.	No-Value	.	.
ENSBTAG00000006928	505323	OAT	G	K	3PRIME_UTR	26	44908708	ss914082818	TTTTTTTTTAAAGCCCTTGACATGGAGGAGTGAAATATGCCTGCATTAAGCACAGAAACTCAGAGCTTTATGAACTGCATGTCTCCAGCTGGCTCCCAGG[A/C]GCCACTGAAAACTGTCACCACCCTCAGAAAGACAGGATGGTCTTGTTAATGATCTCCACCGCCTCTAGAATCTCATCCTCCTTGATCACAAGCGGGGGCG	from_RNA_seq	.	.	.	.	.	No-Value	.	[GO:0003824]:catalytic_activity;[GO:0004587]:ornithine-oxo-acid_transaminase_activity;[GO:0005515]:protein_binding;[GO:0005739]:mitochondrion;[GO:0005759]:mitochondrial_matrix;[GO:0008483]:transaminase_activity;[GO:0016740]:transferase_activity;[GO:0030170]:pyridoxal_phosphate_binding
ENSBTAG00000006928	505323	OAT	A	R	NON_SYNONYMOUS_CODING	26	44911557	ss914082819	CAGGACTGATTTCCCTTAGGATGGCCTGGTTGGCTCTCCTGAGAGCTGCCATCAGGTTTTACCTCCAGGGCTGCGATAGCCACTCGGCAGCCCAGCGGAT[C/T]GCCTCCATACGTAGAACCATGTTCCCCTGGCTTAATGGTCAGCATTATTTCATCATCACACAACACTGCGGACACCTAAAAGACAGAAGAGAATTAAGCA	from_RNA_seq	326	N	D	NNNNNNNN	-5	5	96.6	[GO:0003824]:catalytic_activity;[GO:0004587]:ornithine-oxo-acid_transaminase_activity;[GO:0005515]:protein_binding;[GO:0005739]:mitochondrion;[GO:0005759]:mitochondrial_matrix;[GO:0008483]:transaminase_activity;[GO:0016740]:transferase_activity;[GO:0030170]:pyridoxal_phosphate_binding
ENSBTAG00000006928	505323	OAT	G	K	NON_SYNONYMOUS_CODING	26	44920168	ss914082820	TTTAGATTCCCGTTCAAAAATGTAATCAGAGGACGGAGGGCCTTGAACGGTTTTTTTAGTTGCAACAGATGTAGCAGAAGCCACTGAAGAATGAACTCCA[A/C]GACCAAGGCCAGCAACAGTCTGCAAACGCGCTAGTTTGGAAAGCATGATGTCCTTCAAGTGGGAATATCACCGACCTGTCCAAAGAAAAGAGAAGGCATA	from_RNA_seq	16	R	L	RRRRRRRR	-7	7	67	[GO:0003824]:catalytic_activity;[GO:0004587]:ornithine-oxo-acid_transaminase_activity;[GO:0005515]:protein_binding;[GO:0005739]:mitochondrion;[GO:0005759]:mitochondrial_matrix;[GO:0008483]:transaminase_activity;[GO:0016740]:transferase_activity;[GO:0030170]:pyridoxal_phosphate_binding
ENSBTAG00000039682	515016	MTUS1	A	C	5PRIME_UTR	27	21188223	rs42122493	CACAGCAAGCTCAAGCAAGGAAAACTGCAGCCATGTTCACGCTCCTATTCCTCATGCTTGCTCTTAGTGAATTAGAATGGAGCAGGGGAAAAAAAAAAAA[A/C]AACTAAGCTCCCAGGCACTACACAGAACAGATTAAACCGGCTAGTGGATCCATCTAAGAAAGAAACTCATTTGAACGCTTCATCTGAGACAGGGACACAC	from_Ensembl
ENSBTAG00000039682	515016	MTUS1	G	A	3PRIME_UTR	27	21342931	rs42118442	CAGATGACCTCCCTGGGAACCAGAGACAGACTGAAGGCATCTCTGCAGGACTGACCCTGCCCGCAACCGCGCACCACCCGCCCTAGAAGTGGGAAGCCAC[G/A]GCCCGAACCGGCTCCTCCCACGTGAGACCGGACTCGGAGGAAGGCGTCCGACCCGGTCCAAAGATGCTATGGGAACGGATCTACACGGACACTGTCGCAC	from_Ensembl
ENSBTAG00000033304	617047	C27H8orf4	A	R	3PRIME_UTR	27	37580239	ss914082821	GCAGCCAGGGTCTCCTGGTCAGGCCCTAGGACTGAAATTCAACCTGAACTTTTTTTTCCTTAAACAAATTGAGCAGGGAGGAGGGAGAATGGAGAGGGGG[A/G]TTAAGAGAGAGAATTCCATGCTGCAATCGTTTACTGAGTTTTTTATTTGAATGTTCCAAGTGTTGCCAAGATTCAATGTTGTCTATTGGTAGATTTTTTT	from_RNA_seq	.	.	.	.	.	No-Value	.	[GO:0006915]:apoptosis
ENSBTAG00000014861	518905	SLC20A2	C	C/T	3PRIME_UTR	27	39667691	ss914082822	TGAAGGCCTCACGGAAGTCCTCAAGTCCAGTGTATTGTCTAACAGGTCAACCCTCCCCACTCCTGGATTTCTAGAAGGCTAAAGCACTTGCCTCATGACC[A/G]AGGTCAGAGTCCCATTCTTCAGGCTGCAGGGGAGGAGGGGGCGGGAGTTTAAACTGGACTTGACATGTAGTGCTCGGTCACGCGTCCTCGTGTCGGTACC	from_RNA_seq	.	.	.	.	.	No-Value	.	[GO:0004872]:receptor_activity;[GO:0005315]:inorganic_phosphate_transmembrane_transporter_activity;[GO:0005886]:plasma_membrane;[GO:0006810]:transport;[GO:0006811]:ion_transport;[GO:0006814]:sodium_ion_transport;[GO:0006817]:phosphate_transport;[GO:0015293]:symporter_activity;[GO:0016020]:membrane;[GO:0016021]:integral_to_membrane;[GO:0031402]:sodium_ion_binding;[GO:0044419]:interspecies_interact…
ENSBTAG00000014861	518905	SLC20A2	G	S	3PRIME_UTR	27	39668686	ss914082823	TGGAGGCGCTGGCTGGGGGACAGCCCGTGGTGGGCACGGCGTGTGTGTGTGAGCCCACACCACCCACACACACGCCCCGGACCATCCCCCGTTTGCTGGC[C/G]GCCAAGGAACGATCACACGAACGGAAGGATCCCGTGGATGAGGAGAGCCATGATAGCAGCACTGAACAGCCCGGCCACGGGCACTGTCACGAACCAGGCC	from_RNA_seq	.	.	.	.	.	No-Value	.	[GO:0004872]:receptor_activity;[GO:0005315]:inorganic_phosphate_transmembrane_transporter_activity;[GO:0005886]:plasma_membrane;[GO:0006810]:transport;[GO:0006811]:ion_transport;[GO:0006814]:sodium_ion_transport;[GO:0006817]:phosphate_transport;[GO:0015293]:symporter_activity;[GO:0016020]:membrane;[GO:0016021]:integral_to_membrane;[GO:0031402]:sodium_ion_binding;[GO:0044419]:interspecies_interact…
ENSBTAG00000014861	518905	SLC20A2	T	C/T	NON_SYNONYMOUS_CODING	27	39712547	ss914082824	ACACTTACTCTAGAAAATGTAAACTTTCCTTCTTATACGTAAAAGAAAATGCCAATTACCAATCTTGACCAGCTCCATCCACTGCACACCTTGGGTACCA[A/G]TTGCGACGAGGGAGAACCCTATGGTGGCCCCGACGATACAGTGAGTCCCCGAGATTGGGAGCCTCAGGAAGGACGCAATGAGCTGCCAGACAGCTGAGCC	from_RNA_seq	130	I	T	IIIIII	-5	5	90.9	[GO:0004872]:receptor_activity;[GO:0005315]:inorganic_phosphate_transmembrane_transporter_activity;[GO:0005886]:plasma_membrane;[GO:0006810]:transport;[GO:0006811]:ion_transport;[GO:0006814]:sodium_ion_transport;[GO:0006817]:phosphate_transport;[GO:0015293]:symporter_activity;[GO:0016020]:membrane;[GO:0016021]:integral_to_membrane;[GO:0031402]:sodium_ion_binding;[GO:0044419]:interspecies_interact…
ENSBTAG00000014861	518905	SLC20A2	G	R	5PRIME_UTR	27	39721581	ss914082825	CTTTTCTTGTGCGGAAATCTCTGAAATCGGCTGAGCTTGAGGTTCTACGGGGCGTGAGGCTGAGAGTTCCTGTCAACAGTGAGTCTGCTCTGGAAAGTGC[C/T]GGGTGATGTTAGGGCTGCACAAACTGCTAACTGCTGGTTTTCAAACTACTGTCAGGACAGTTCATTGGGTTGTGTTCAGTCAGCGGTAAAACACATTCCA	from_RNA_seq	.	.	.	.	.	No-Value	.	[GO:0004872]:receptor_activity;[GO:0005315]:inorganic_phosphate_transmembrane_transporter_activity;[GO:0005886]:plasma_membrane;[GO:0006810]:transport;[GO:0006811]:ion_transport;[GO:0006814]:sodium_ion_transport;[GO:0006817]:phosphate_transport;[GO:0015293]:symporter_activity;[GO:0016020]:membrane;[GO:0016021]:integral_to_membrane;[GO:0031402]:sodium_ion_binding;[GO:0044419]:interspecies_interact…
ENSBTAG00000000979	515895	C27H8orf40	C	C/T	3PRIME_UTR	27	39797124	ss914082826	GAGGTAGACGGTCAGCAGAGGTGGCAGTCTTACCTCGTGAAGACCTTCCCTCCTTCAGGATGCAGTCAGGAGCAAAAGCGCAAGAGTTTGGAGCCTAGGC[C/T]GCTTTTGAACGTTTTCGCAAAATTAAAAAGTAAAAATCAAATCATTGAAAGAACTTCCTCTTCGATTGTCGGGGGATAAATGTCGTAATGGATAAGGGAC	from_RNA_seq	.	.	.	.	.	No-Value	.	[GO:0016020]:membrane;[GO:0016021]:integral_to_membrane
ENSBTAG00000000979	515895	C27H8orf40	A	R	3PRIME_UTR	27	39798548	ss914082827	CAGTCTCTTAAACTTTGCTCTTATGTAATCAGGAGTGGGAGTGGTTCATATGCTGTCACTGATGTGAAGCACAAACCTGGACAAATTATGAAAACTGGCT[A/G]TCTCAGCTGATTTGAACAAAATGTGTACCTAAGTAAATAAAAATCACAACAAAACTGATGGTGATGGCTTTTTATTTGTATCCACTAGCCATGAAATTAA	from_RNA_seq	.	.	.	.	.	No-Value	.	[GO:0016020]:membrane;[GO:0016021]:integral_to_membrane
ENSBTAG00000044100	508697	HEATR1	C	C/T	SYNONYMOUS_CODING	28	7727734	ss914082834	AGGCGGCCGCCAGCACAGTTTTGGTGACGTACTGTTCAAAGAGCAGGACCAGGAGAACCCAGAGGAACCTCTCTGCGCCCAGCGTGTCAACAAGCTGGAC[A/G]AGGACGGGCAGGCGCCTGTGCTCGGGCACGTGGGGCAGCGCATCCACAAACACGTTAATGATCTTGACCACGATGTCCTCCACGTTCCTTGTGACTTCGG	from_RNA_seq	1005	.	.	.	.	No-Value	.	[GO:0005488]:binding
ENSBTAG00000044100	508697		G	A	SYNONYMOUS_CODING	28	7753675	rs42136718	TGGTCTGTGTAGTTAATAACTTTATTAAGAATAATGAACTGACTCTTTAATTTCATCCCAGATACCCCAAAACATTAGATGCTGTGTTAGAGGAACGCCT[G/A]AAGGAAATTACAGACCTGAAAAAGCAGGAGCTTTTTCACCAATTTATCTCTCTTTCTACAAGTGGAGGAAAGTATCAGGTAACTTTTTCTTCAGGGGATT	from_Ensembl
ENSBTAG00000024585	520684	ZNF33B	T	W	NON_SYNONYMOUS_CODING	28	11436104	ss914082828	TTTAACAGGGTTTTGTATTACCAAACCAGAGGTGATCTTCAGGCTGGAGCAAGGAGAAGAGCCATGGATATTGGAGGAAGAATTCCTAAGCCAAAGCTTC[A/T]CAGGTGAGTTAATGTGTATTGAACAGGTGAACACCAGGGAATTTATTATCTTCCTCTGATTAGTCCAGAGGTTGACAACTTTCAATTTTTTTTTTAAAGA	from_RNA_seq	84	S	T	LLPPP	0.4	0.4	30.9	[GO:0003676]:nucleic_acid_binding;[GO:0005622]:intracellular;[GO:0006355]:regulation_of_transcription,_DNA-dependent
ENSBTAG00000010947	780878	PHYHIPL	T	W	SPLICE_SITE	28	13580673	ss914082829	ATCTAACACAACTGTTGGAGAAGGCCGAAGTGATTGCAGGACGGATGCTCAAATTTTCTGTTTTTTATCGTAACCAGCACAAAGAATATTTTGACTACAT[A/T]CGGTAAGAATCGAAAAAGATACATAATGATTTGCTTTACTAAGTGCCATTCCAAATTCTAGGCTCAGGTTTCCCTTGAGTCTGCTTCTGTTAAATAGGAA	from_RNA_seq	198	.	.	.	.	No-Value	.	[GO:0005737]:cytoplasm;[GO:0005739]:mitochondrion
ENSBTAG00000010947	780878	PHYHIPL	C	C/T	SPLICE_SITE	28	13586003	ss914082830	ATGGCTCTCCTATCAGTGGAAAATTAGAAGGCATCTTCTTTAGCTGCAGCACTGAATTCAATACTGGGAAGCCACCCCAGGATTCGCCTTACGGAAGATA[C/T]AGGTTTGAGATTGCAGCAGAAAAACTTTTTAACCCCAATACTAACTTATACTTTGGGGACTTCTACTGTATGTACACTGCTTATCATTATGTGATTCTGG	from_RNA_seq	250	.	.	.	.	No-Value	.	[GO:0005737]:cytoplasm;[GO:0005739]:mitochondrion
ENSBTAG00000039019	780777		C	T	NON_SYNONYMOUS_CODING	28	22365469	rs42681735	AAAAAAACTGAATGTTTTACTTCTCCTCAGCTCCGTAAGGCTATCATAGATCATGTGTCAGACTCCTTTTTGGATACAACAGTCCCACTTCTGGTTCTCA[C/T]TGAAGCTGCCAAGAATGGCCGGGAAAAGGAAATAAAAGAATATGCTGCAATATTCCGTGAACACACCAGCAGGCTTGTAGAGGTAAGTGCGCTGGAATTA	from_Ensembl
ENSBTAG00000005077	613811	CXCL12	G	R	3PRIME_UTR	28	45222410	ss914082831	ATACCTGGACAAAGCTTTAAACAAGTAAGCACAACAACCAAAACGGACTTTCCACTAGACCCACCCGAGGAAAGCTAAACCTGAATGAGATAAAAGGGCA[A/G]AGGTGCGGGGGAGGAAGGGTATGCCTGGGGCAGGGCATTGGCCTGGGGATGGGCGTGAGCTTCGCCCGGTACGCAGACAGCTGCATTTACAGCACGTGGC	from_RNA_seq	.	.	.	.	.	No-Value	.	[GO:0001569]:patterning_of_blood_vessels;[GO:0001667]:ameboidal_cell_migration;[GO:0005125]:cytokine_activity;[GO:0005576]:extracellular_region;[GO:0006955]:immune_response;[GO:0007281]:germ_cell_development;[GO:0007420]:brain_development;[GO:0008009]:chemokine_activity;[GO:0008045]:motor_axon_guidance;[GO:0008354]:germ_cell_migration;[GO:0030334]:regulation_of_cell_migration;[GO:0030335]:positiv…
ENSBTAG00000005077	613811	CXCL12	C	M	3PRIME_UTR	28	45223204	ss914082832	CCCACCCCTCGTCCGCAGGCCCTCTGTGAGATCCTTCTCTGGCCTTCTCCAGAATGGGGCTGGCCCTCTGCTGGGGGTATGAGATCATGTCTCCGCCTTC[A/C]CATGAAAGACAGTCTTTGCAGAATCAAATGCAATTTTCAATCTGAGGGTTTCCTTTGAGGAATTTGGTTTCTGTGATTGCCTCTGAAGCCTATTTAGGCC	from_RNA_seq	.	.	.	.	.	No-Value	.	[GO:0001569]:patterning_of_blood_vessels;[GO:0001667]:ameboidal_cell_migration;[GO:0005125]:cytokine_activity;[GO:0005576]:extracellular_region;[GO:0006955]:immune_response;[GO:0007281]:germ_cell_development;[GO:0007420]:brain_development;[GO:0008009]:chemokine_activity;[GO:0008045]:motor_axon_guidance;[GO:0008354]:germ_cell_migration;[GO:0030334]:regulation_of_cell_migration;[GO:0030335]:positiv…
ENSBTAG00000016191	512392	ZNF32	A	W	5PRIME_UTR	28	45841023	ss914082833	CTTATCGGTTCTCTTATCCATTCCTGTTTTTGTTTTTCCCTCCCTAGGTACTCAAGTACAGCCCATGGAAGAATCATATGAAGAGGTGGTGATTAAGCTC[A/T]TACAGCAGGAGTGGACATGTTTGGATTTCCAACAGCTACCCTGCTGGACTGTCATGGAAGATATGCCCAGAATGTAGCCTTTTTCAGTGAGTCTGTTGAT	from_RNA_seq	.	.	.	.	.	No-Value	.	[GO:0003676]:nucleic_acid_binding;[GO:0005515]:protein_binding;[GO:0005622]:intracellular;[GO:0008270]:zinc_ion_binding
ENSBTAG00000011813	280951	TYR	T	C	3PRIME_UTR	29	6426810	rs42402361	ATCAGAGCCATTTATGAAAGGTTTAGGCAATAGAGCTGGGGCAAAAAACCTGACCTCGCTATAACTTAAATGATGTTAAAGTCCCCAGGGGATGTCCCAG[T/C]GGAAATCCTTGGCATGTGTCTCTGGAGACCCTTATCAAAACTGTTATCAATACAAAATGTAGCCCTCCTCCTACTCAGGTAGAAGCCACCTGTGCTTGCT	from_Ensembl
ENSBTAG00000011813	280951	TYR	T	C	3PRIME_UTR	29	6427029	rs42402360	CTATTTCAGAACCGGACATTTTTCAAGATTACATTAAGCCCTACTTAGAACAAGCGCAACGAATCTGGCCGTGGCTCATTGGGGCAGCTGTGGTTGGGTC[T/C]GTCCTTACTGCTGTGCTGGGAGGACTTACTAGCCTGTTATGTCGTCGAAAGAGAAACCAGCTTCCAGAAGAAAAGCAGCCCCTGCTCATGGAAAAAGAGG	from_Ensembl
ENSBTAG00000011813	280951	TYR	G	A	SYNONYMOUS_CODING	29	6536508	rs42402428	GGGTGGACGACCGCGAGTCTTGGCCCTCCATCTTTTATAACAGAACCTGCCAGTGCTTTAGCAACTTCATGGGATTCAATTGCGGAAGTTGTAAGTTTGG[G/A]TTTAGGGGACCCCGCTGCACAGAAAGGCGACTTTTGGTGAGAAGAAACATCTTTGATTTGAGTGTCCCAGAGAAGAACAAGTTTCTTGCCTATCTCACTT	from_Ensembl
ENSBTAG00000002341	540313	ETS1	C	C/T	3PRIME_UTR	29	33474437	ss914082835	AAACAGTTTCAGCCCCTCCCCACTGAAGTCCATCTTTGTTTCAAAAGTAGAACAAAAAGGTCAATAGCCCGTGATTTTTTAGTGCACCCCCAAACAAAAG[A/G]CTTTATCCTACCTCCCTCTTTTTTGCCCTCCCAGACCTAAAGACAAAAGGAAATTAACTGCCTTTCATTAGTTTCAAGACTCCTGGTGCATCAATTTCTT	from_RNA_seq	.	.	.	.	.	No-Value	.	[GO:0003677]:DNA_binding;[GO:0003700]:transcription_factor_activity;[GO:0005515]:protein_binding;[GO:0005634]:nucleus;[GO:0005667]:transcription_factor_complex;[GO:0006355]:regulation_of_transcription,_DNA-dependent;[GO:0006357]:regulation_of_transcription_from_RNA_polymerase_II_promoter;[GO:0043565]:sequence-specific_DNA_binding;[GO:0045944]:positive_regulation_of_transcription_from_RNA_polymera…
ENSBTAG00000008283	529124	FLI1	T	K	3PRIME_UTR	29	33840203	ss914082836	TTTAGATTACTGGAATGGTTGTGTCATGGTTCTGGGAAAGAAACTGTATGTAGATTTATATTTTTAGGACCAAAAACAGTTTCTTACAGACACACGGGTC[G/T]CATCTTGAACCTTGAAGGGTTCAGTAGGATAAAGAGTCATGGACTTAACCAGTTATGCTCTGGTTTGAGGCTTAGTGAACTAGAGGCAGGAAGCTTATCA	from_RNA_seq	.	.	.	.	.	No-Value	.	[GO:0003677]:DNA_binding;[GO:0003700]:transcription_factor_activity;[GO:0005515]:protein_binding;[GO:0005634]:nucleus;[GO:0006350]:transcription;[GO:0006355]:regulation_of_transcription,_DNA-dependent;[GO:0008015]:blood_circulation;[GO:0009887]:organ_morphogenesis;[GO:0043565]:sequence-specific_DNA_binding;[GO:0045449]:regulation_of_transcription
ENSBTAG00000008283	529124	FLI1	G	R	3PRIME_UTR	29	33841235	ss914082837	TATATATACAATATATTTTTTAGATATTAAAATATATATAATTTTGCAGGTAATCATTGACTCTTTTAAACTATATTAAGTGTTAAGTTGACAACTGTCC[A/G]TGAAGACTATGGTGTAAAATAATTTGACTAAATAAATTGTGCCTTCTTCTCTCAGAACTGAAGAGAACGTTTTCTTATTTACAACCAACCTTCTGTCCCC	from_RNA_seq	.	.	.	.	.	No-Value	.	[GO:0003677]:DNA_binding;[GO:0003700]:transcription_factor_activity;[GO:0005515]:protein_binding;[GO:0005634]:nucleus;[GO:0006350]:transcription;[GO:0006355]:regulation_of_transcription,_DNA-dependent;[GO:0008015]:blood_circulation;[GO:0009887]:organ_morphogenesis;[GO:0043565]:sequence-specific_DNA_binding;[GO:0045449]:regulation_of_transcription
ENSBTAG00000011467	522469	BATF2	C	T	SYNONYMOUS_CODING	29	45026217	rs42191286	CTTGCCAATCTGCTGCTGAGGAAGCTGGCTTATGCTCCCTGCCCTGCAGAGACCCCAGCCCCGTAGCAGCTGAGGGGCTGTGGGGTGTGGACCCTGGCTT[C/T]CCCCCGTTGGGGTGCTCCAGCCTGAGGAACTCTAGAGGGGCAGGTTGGGCTGTGGGGCTGGGCAGGACGATGTTGAGCTTAGAGGAAGGTTTCAGCAGGC	from_Ensembl
ENSBTAG00000011467	522469	BATF2	C	T	SYNONYMOUS_CODING	29	45026658	rs42191288	CGGCCTGGCCCCAGCAGCCAGCGGCCCCTGGAGCCAAGCAGGAGGCACAGTCTAGCAGGCACAGGCGCTCATGCACGTGCAGGGCCTGAGTCCACCAGGC[C/T]AGCTCGGCCTGAAGGGCCTGGATCTCCTTCCGCAGGGCGTGGTTCTGCTTCTCCAGTGACTCATGCTGCTGGGGGGAGAAGCAGATATAGGTGGGGAGGG	from_Ensembl
