# Supplementary material for: Single nucleotide polymorphisms for feed efficiency and performance in crossbred beef cattle
Source: BMC Genet. 2014 Jan 30;15:14. doi: 10.1186/1471-2156-15-14 (PMC3927660; doi:10.1186/1471-2156-15-14)
Supplement: Additional file 2 — Allele substitution effect estimates of SNPs influencing (P≤ 0.05) growth and efficiency traits, and not passed chromosome wise false discovery rate (FDR) threshold q=0.2. [file 1471-2156-15-14-S2.xlsx]

## Sheet: Additional_file_2
Additional file 2: Allele substitution effect estimates of SNPs influencing (P≤ 0.05) growth and efficiency traits, and not passed chromosome wise false discovery rate (FDR) threshold q=0.2
Trait1	Gene ID2	BTA3	Ref. SNP4	BPPos5	MAF6	Alleles7	N8	Estimate±SE9	P-value
MMWT	782861	1	rs42635788	140547870	0.107	T/C	726	1.272±0.62	0.039
DMI	782861	1	rs42635788	140547870	0.107	T/C	726	0.238±0.12	0.0455
DMI	534774	1	rs43277176	144206608	0.028	A/G	726	0.529±0.22	0.0153
RFI	512925	1	ss914082672	147646372	0.016	A/G	724	0.644±0.25	0.0096
MMWT	618639	1	rs41629678	160274439	0.3	A/G	726	0.899±0.43	0.0391
MMWT	532545	2	rs43307594	43392336	0.374	A/G	726	-0.771±0.38	0.0425
FCR	617222	2	ss914082781	71099834	0.357	A/G	726	-0.106±0.05	0.0467
RFI	510792	2	rs41256310	140267413	0.309	T/C	702	0.164±0.07	0.017
MMWT	100125578	4	rs42317715	83289828	0.346	T/C	726	-0.897±0.42	0.031
MMWT	616055	5	ss914082855	119551668	0.37	A/G	726	-0.882±0.40	0.0289
RFI	616055	5	ss914082855	119551668	0.37	A/G	726	-0.134±0.07	0.0425
MMWT	616055	5	ss914082856	119557146	0.37	T/C	720	-0.897±0.40	0.0256
RFI	616055	5	ss914082856	119557146	0.37	T/C	720	-0.135±0.07	0.0416
RFI	540329	6	ss914082878	37288379	0.152	T/C	726	-0.245±0.09	0.0059
FCR	540329	6	ss914082878	37288379	0.152	T/C	726	-0.150±0.07	0.0386
RFI	536203	6	ss914082880	37386084	0.16	A/G	725	-0.223±0.09	0.0104
ADG	530393	6	rs29010895	37433107	0.45	T/C	724	-0.028±0.01	0.0404
ADG	530393	6	rs29010894	37433382	0.129	A/G	725	-0.047±0.02	0.0268
ADG	530393	6	rs43702346	37439120	0.272	T/G	723	0.041±0.02	0.0093
RFI	614299	6	rs43461636	41420270	0.193	T/G	726	-0.176±0.08	0.0255
DMI	614299	6	rs43461636	41420270	0.193	T/G	726	-0.199±0.09	0.0314
RFI	508527	6	rs41257208	113405259	0.5	T/C	716	-0.134±0.06	0.0343
DMI	282032	7	rs43529542	88162813	0.206	T/G	710	-0.182±0.09	0.0396
ADG	541122	9	rs43593167	33873661	0.484	T/C	726	0.033±0.01	0.0203
FCR	541122	9	rs43593167	33873661	0.484	T/C	726	-0.117±0.05	0.022
ADG	509227	9	rs43594372	36395767	0.065	C/G	718	-0.091±0.05	0.0482
DMI	282689	10	ss914082689	50256553	0.197	T/C	725	-0.192±0.09	0.0368
MMWT	504429	11	ss914082696	438485	0.114	T/C	725	1.534±0.62	0.0131
DMI	281701	11	rs43657898	3897926	0.394	T/A	725	0.166±0.07	0.0266
RFI	281701	11	rs43657898	3897926	0.394	T/A	725	0.128±0.06	0.0459
DMI	540113	11	rs43673198	30073244	0.323	T/C	724	-0.190±0.08	0.0169
MMWT	540113	11	rs43673198	30073244	0.323	T/C	724	-0.835±0.41	0.0428
MMWT	281712	11	ss914082706	90769449	0.225	A/G	726	-1.061±0.46	0.0225
RFI	509259	12	ss914082710	14292116	0.208	T/C	723	0.174±0.08	0.0287
MMWT	509602	12	ss914082716	76889667	0.423	T/C	724	0.998±0.40	0.013
RFI	508997	13	ss914082720	66447310	0.09	A/G	726	-0.256±0.11	0.0192
ADG	512125	14	ss914082735	854850	0.014	T/C	725	-0.145±0.06	0.015
MMWT	512125	14	ss914082735	854850	0.014	T/C	725	-3.382±1.63	0.039
DMI	539858	14	ss914082725	21292685	0.084	T/C	726	-0.278±0.14	0.044
DMI	512287	15	rs41745621	4387526	0.202	T/C	724	-0.207±0.09	0.029
MMWT	538198	15	rs42544329	7485798	0.32	A/C	726	0.883±0.42	0.036
MMWT	539898	15	rs41761878	40834896	0.034	A/G	726	-2.697±1.00	0.007
ADG	539898	15	rs41761878	40834896	0.034	A/G	726	-0.076±0.04	0.041
ADG	509065	16	rs42573278	61118324	0.406	C/G	724	-0.032±0.01	0.025
ADG	509065	16	ss914082744	61134593	0.307	T/C	726	0.030±0.02	0.048
ADG	100048947	16	rs41816116	61149297	0.402	T/C	725	-0.035±0.01	0.013
FCR	100048947	16	rs41816116	61149297	0.402	T/C	725	0.109±0.05	0.034
FCR	100048947	16	rs41816109	61150030	0.159	A/G	725	-0.180±0.07	0.009
RFI	100048947	16	rs41816109	61150030	0.159	A/G	725	-0.165±0.08	0.05
ADG	100048947	16	rs41817045	61164094	0.325	T/C	724	0.030±0.01	0.037
MMWT	517336	17	ss914082750	61968812	0.094	A/G	726	1.360±0.64	0.033
RFI	282044	17	ss914082753	64638680	0.023	T/C	701	0.451±0.22	0.037
FCR	515798	17	ss914082757	67567014	0.056	A/G	726	-0.231±0.11	0.036
DMI	508025	18	ss914082760	17150858	0.365	T/C	723	0.190±0.07	0.011
DMI	538236	20	ss914082785	18134996	0.032	A/C	724	-0.529±0.21	0.012
RFI	538236	20	ss914082785	18134996	0.032	A/C	724	-0.354±0.18	0.047
ADG	281848	21	rs41640706	6837987	0.206	A/G	725	0.045±0.02	0.011
MMWT	524684	21	rs43020736	29054823	0.371	T/C	726	-0.895±0.41	0.03
RFI	540474	22	ss914082799	18445791	0.032	A/G	726	-0.383±0.18	0.03
DMI	513865	25	ss914082814	18160430	0.413	T/C	726	-0.167±0.07	0.026
RFI	532512	25	ss914082817	36280779	0.043	A/G	725	-0.350±0.16	0.025
FCR	532512	25	ss914082817	36280779	0.043	A/G	725	-0.251±0.13	0.048
FCR	540050	26	rs42106947	37495213	0.489	A/G	724	-0.115±0.05	0.024
MMWT	518905	27	ss914082824	39712547	0.019	A/G	726	-3.305±1.53	0.031
FCR	515895	27	ss914082826	39797124	0.299	A/G	726	0.115±0.05	0.037
ADG	515895	27	ss914082827	39798548	0.08	A/G	726	-0.053±0.03	0.045
FCR	280951	29	rs42402428	6536508	0.266	A/G	726	-0.125±0.06	0.046
ADG	529124	29	ss914082837	33841235	0.217	A/G	726	-0.038±0.02	0.026
MMWT	522469	29	rs42191286	45026217	0.352	A/G	721	0.868±0.42	0.04
MMWT	522469	29	rs42191288	45026658	0.353	A/G	726	0.873±0.42	0.038
1 average daily gain (ADG), kg d-1, average daily dry matter intake (DMI), kg d-1, mid-point metabolic weight (MMWT), kg75, feed efficiency conversion ratio (FCR), kg gainkg-1 DM and residual feed intake (RFI) kg d-1
* is a significant SNP after adjusting for chromosome-wise 5% false discovery rate
& is a suggestive SNP after adjusting for chromosome-wise 20% false discovery rate
Gene ID2= Entrez gene identifier
BTA3= Bos taurus autosome
Ref. SNP4= refSNPs (rs#) ID is the reference SNP ID number whereas (ss#) ID is the National Center for Biotechnology Information (NCBI) assay ID number assigned by NCBI to submitted SNPs
Pos. (bp)5= the SNP’s position in a base pair
MAF6 = minor allele frequency
Alleles7= first allele/second allele, the second allele is the minor allele which the phenotypes regressed on its number
(0, 1, and 2)
N8= Number of animals’ phenotypes and genotypes for testing the association.
Estimate±SE9= allele substitution effect ± standard error
