# Supplementary material for: Single nucleotide polymorphisms for feed efficiency and performance in crossbred beef cattle
Source: BMC Genet. 2014 Jan 30;15:14. doi: 10.1186/1471-2156-15-14 (PMC3927660; doi:10.1186/1471-2156-15-14)
Supplement: Additional file 3 — Single nucleotide polymorphisms associated at P-value < 0.05 using the genotypic model for growth and feed efficiency traits. [file 1471-2156-15-14-S3.xlsx]

## Sheet: Sheet1
Additional file 3: Single nucleotide polymorphisms associated at P-value < 0.05 using the genotypic model for growth and feed efficiency traits
Trait1	Gene ID2	BTA3	Pos. (bp)4	P-value5
DMI	534774	1	144206608	0.033
RFI	534774	1	144206608	0.039
DMI	512925	1	147649262	0.024
MMWT	512925	1	147649262	0.028
ADG	512925	1	147649262	0.045
MMWT	512925	1	147652833	0.009
DMI	512925	1	147652833	0.016
ADG	512925	1	147652833	0.04
MMWT	512925	1	147660060	0.043
ADG	512925	1	147660060	0.045
ADG	510240	1	147770994	0.02
DMI	510240	1	147771250	0.01
ADG	510240	1	147771250	0.028
MMWT	618639	1	160274439	0.032
DMI	618639	1	160274439	0.05
FCR	281187	2	6537568	0.038
MMWT	532545	2	43392336	0.021
ADG	532545	2	43392336	0.04
DMI	532545	2	43392336	0.049
ADG	523789	3	75523597	0.006
DMI	497208	4	31837473	0.037
DMI	616055	5	119551668	0.001
RFI	616055	5	119551668	0.001
FCR	616055	5	119551668	0.03
DMI	616055	5	119557146	0.001
RFI	616055	5	119557146	0.001
FCR	616055	5	119557146	0.028
RFI	534109	5	119617611	0.007
ADG	616908	6	36099801	0.004
MMWT	616908	6	36099801	0.033
RFI	540329	6	37288379	0.013
RFI	536203	6	37386084	0.021
MMWT	530393	6	37439120	0.008
ADG	530393	6	37439120	0.035
ADG	537096	6	103518851	0.01
DMI	282593	6	105503534	0.016
RFI	508527	6	113405259	0.034
ADG	508527	6	113428831	0.001
MMWT	508527	6	113428831	0.004
DMI	508527	6	113428831	0.024
DMI	784720	8	10674426	0.003
RFI	784720	8	10674426	0.017
MMWT	338082	8	70576202	0.037
ADG	509227	9	36395767	0.017
FCR	509227	9	36395767	0.024
DMI	777771	10	13104139	0.007
DMI	282689	10	50256553	0.002
ADG	282689	10	50256553	0.012
MMWT	282689	10	50256553	0.026
MMWT	282689	10	50259055	0.04
MMWT	614507	10	79315960	0.003
RFI	281701	11	3897926	0.042
ADG	768009	11	30036087	0.041
ADG	529759	11	81005514	0.045
FCR	282124	11	83103068	0.014
RFI	282124	11	83103068	0.047
FCR	537649	12	13002931	0.01
RFI	537649	12	13002931	0.03
MMWT	512125	14	853459	0.049
ADG	512125	14	854850	0.05
RFI	539858	14	21292685	0.02
ADG	533815	14	63873066	0.03
MMWT	533815	14	63958780	0.003
FCR	533815	14	63958780	0.015
FCR	538996	15	33741493	0.017
RFI	538996	15	33741493	0.038
MMWT	539898	15	40834896	0.023
DMI	281665	15	45857942	0.002
RFI	281665	15	45857942	0.005
FCR	281665	15	45857942	0.048
DMI	281665	15	45858212	0.011
RFI	281665	15	45858212	0.024
DMI	281665	15	45859002	0.009
FCR	100048947	16	61150030	0.05
FCR	515798	17	67567014	0.034
DMI	508025	18	17150858	0.001
MMWT	508025	18	17150858	0.001
RFI	508025	18	17150858	0.016
FCR	511955	19	22781519	0.035
FCR	511955	19	22784543	0.028
RFI	282411	19	37278418	0.001
DMI	282411	19	37278418	0.001
FCR	282411	19	37278418	0.002
DMI	538236	20	18134996	0.009
RFI	538236	20	18134996	0.01
RFI	538366	20	26211506	0.038
ADG	540672	20	54577104	0.003
ADG	281848	21	6837987	0.024
ADG	535692	21	21460288	0.037
DMI	524684	21	29054823	0.005
RFI	524684	21	29054823	0.013
RFI	524684	21	29060759	0.01
MMWT	512725	23	32193919	0.01
FCR	513865	25	18160430	0.021
RFI	513865	25	18160430	0.042
MMWT	532512	25	36279504	0.04
RFI	532512	25	36280779	0.045
FCR	532512	25	36280779	0.048
ADG	527312	26	42455256	0.011
RFI	518905	27	39667691	0.028
FCR	518905	27	39667691	0.031
FCR	518905	27	39668686	0.002
RFI	518905	27	39668686	0.046
MMWT	515895	27	39798548	0.019
DMI	508697	28	7727734	0.028
MMWT	522469	29	45026217	0.014
MMWT	522469	29	45026658	0.017
1 average daily gain (ADG), kg d-1, average daily dry matter intake (DMI), kg d-1, mid-point metabolic weight (MMWT), kg75, feed efficiency conversion ratio (FCR), kg gainkg-1 DM and residual feed intake (RFI) kg d-1
Gene ID2= Entrez gene identifier; BTA3= Bos taurus autosome; Pos. (bp)4= the SNP’s position in a base pair
P-value 5 = the p value for the genotypic effect
