# Supplementary material for: Single nucleotide polymorphisms for feed efficiency and performance in crossbred beef cattle
Source: BMC Genet. 2014 Jan 30;15:14. doi: 10.1186/1471-2156-15-14 (PMC3927660; doi:10.1186/1471-2156-15-14)
Supplement: Additional file 4 — Suggestive SNP based on false discovery rate (FDR) q threshold of 0.2 for beef carcass traits using single locus regression model (SLRM). [file 1471-2156-15-14-S4.xlsx]

## Sheet: Additional_file_4
Additional file 4: Suggestive SNP based on false discovery rate (FDR) q threshold of 0.2 for beef carcass traits using single locus regression model (SLRM)
Trait1	Gene ID2	BTA3	Ref. SNP4	BPPos5	MAF6	n7	Estimate±SE8	P-value
GRF	614882	2	rs43287969	1280728	0.333	801	0.349±0.145	0.016&
F3	614882	2	rs43287969	1280728	0.333	802	0.38±0.159	0.017&
LY	614882	2	rs43287964	1284105	0.266	834	0.349±0.135	0.010&
GRF	521834	2	ss914082776	28200126	0.163	846	0.451±0.182	0.013&
F2	521834	2	ss914082776	28200126	0.162	850	0.864±0.384	0.025&
LY	521834	2	ss914082776	28200126	0.163	846	-0.338±0.156	0.032&
LMA	317777	2	ss914082778	37737955	0.327	846	-1.527±0.652	0.02&
GRF	532545	2	rs43307594	43392336	0.376	846	0.404±0.137	0.003&
F2	532545	2	rs43307594	43392336	0.378	850	0.743±0.287	0.0099&
HCW	532545	2	rs43307594	43392336	0.38	959	-4.59±1.842	0.013&
LY	532545	2	rs43307594	43392336	0.376	846	-0.275±0.117	0.019&
LMA	532545	2	rs43307594	43392336	0.379	848	-1.374±0.614	0.026&
IFR	530171	2	rs43316327	138812365	0.105	686	-0.459±0.212	0.030&
IFR	510792	2	rs43332853	140254288	0.224	686	-0.343±0.157	0.029&
HCW	536203	6	ss914082880	37386084	0.17	957	5.857±2.415	0.016&
HCW	530393	6	rs29010895	37433107	0.431	955	-4.108±1.81	0.02&
Marbling	530393	6	rs43702346	37439120	0.29	848	-0.085±0.032	0.007&
HCW	530393	6	rs43702346	37439120	0.287	956	4.854±2.003	0.016&
HCW	537096	6	rs43708510	103627410	0.461	958	-4.375±1.852	0.018&
SQFR	616568	7	ss914082884	10135670	0.125	658	-0.457±0.175	0.009&
IFR	616568	7	ss914082884	10135670	0.124	660	-0.413±0.2	0.0395&
Marbling	537649	12	rs42420659	13010703	0.39	851	-0.074±0.029	0.012&
Marbling	535653	12	rs43694364	15748029	0.484	850	0.066±0.03	0.026&
SQFR	784362	12	rs41648264	53293568	0.395	622	0.339±0.128	0.008&
Marbling	784362	12	ss914082713	53305595	0.015	851	-0.307±0.122	0.012&
LMA	509602	12	ss914082716	76889667	0.417	847	1.851±0.631	0.0035&
LY	509602	12	ss914082716	76889667	0.417	845	0.327±0.12	0.006&
Marbling	509602	12	ss914082716	76889667	0.417	850	-0.068±0.03	0.0226&
F2	539858	14	ss914082725	21292685	0.082	850	-1.473±0.541	0.0066&
LY	539858	14	ss914082726	21298275	0.167	846	-0.447±0.16	0.005&
Fat2	539858	14	ss914082726	21298275	0.166	850	0.94±0.395	0.018&
HCW	533815	14	ss914082730	63873066	0.439	957	-5.316±1.903	0.005&
GRF	512287	15	ss914082741	4101726	0.098	842	0.694±0.234	0.003&
GRF	616182	15	ss914082738	34441523	0.037	846	1.014±0.351	0.0039&
LMA	507056	19	ss914082772	53192180	0.244	848	-1.998±0.715	0.005&
Marbling	281848	21	ss914082797	6855050	0.071	851	-0.151±0.057	0.008&
F2	540474	22	ss914082799	18445791	0.033	850	1.962±0.795	0.014&
BFR	505622	25	rs42690130	30943998	0.382	683	0.139±0.054	0.01&
BFR	532512	25	ss914082816	36279504	0.021	684	0.392±0.177	0.027&
F1	518905	27	ss914082822	39667691	0.104	849	-1.046±0.396	0.008&
LMA	515895	27	ss914082826	39797124	0.298	848	1.511±0.663	0.023&
LR	515895	27	ss914082827	39798548	0.077	664	-0.918±0.363	0.012&
LMA	515895	27	ss914082827	39798548	0.077	848	-2.862±1.151	0.013&
LY	515895	27	ss914082827	39798548	0.076	846	-0.55±0.22	0.013&
F3	508697	28	rs42136718	7753675	0.293	847	0.403±0.164	0.01&
SQF	529124	29	ss914082837	33841235	0.21	955	-0.017±0.006	0.004&
1F1, subcutaneous fat depth between the 1st and 2nd quarter of the longissimus; F2, subcutaneous fat depth between 2nd and 3rd quarter of the longissimus; F3, subcutaneous fat depth between the 3rd and 4th quarter of the longissimus.
b Marbling was scored as ≤ 3.0 = devoid; 3.1 to 4.0 = traces; 4.1 to 5.9 = slight; 6.0 to 7.0 = small to moderate; and ≥ 7.0 = slightly abundant to abundant; HCW = Hot carcass weight (kg); LMA = longissimus dorsi muscle area (cm2); LR = lean meat within the rib section (%); LY = Lean yield grade (%); GRF = Grade fat (mm); IFR = Intermuscular fat ( %); BFR = Body cavity fat within the rib section …
